# Supplementary material for: Off-the-shelf CAR natural killer cells secreting IL-15 target spike in treating COVID-19
Source: Nat Commun. 2022 May 11;13:2576. doi: 10.1038/s41467-022-30216-8 (PMC9095674; doi:10.1038/s41467-022-30216-8)
Supplement: Supplementary file 3 — Source Data [file 41467_2022_30216_MOESM3_ESM.xlsx]

## Sheet: Figure 1D
	Figure 1D
				tEGFR NK			sIL15 NK			mACE2-CAR_sIL15 NK
			CD16	4667	4831	11673	4441	3993	10732	4154	4608	10970
			TRAIL	385	370	712	440	683	710	455	423	639
			CD62L	207	342	524	208	238	453	194	290	526
			CD69	1273	700	631	1264	1023	639	1248	808	550
			CD25	143	125	113	144	169	132	144	145	122
			CD94	2502	2962	2806	2759	2588	2719	2653	2807	2852
			NKG2D	4037	10216	9105	4532	11260	8856	4235	10159	8822
			KIR-NKAT2	710	769	1510	675	863	1290	658	837	1210
			DNAM-1	2709	2111	1969	2948	2553	2055	2825	2278	2051
			NKG2A	2603	2695	2736	2889	2388	2525	2766	2479	2632
			NKp30	15015	12910	17513	14599	20403	18426	14669	16148	17189
			NKp44	717	824	874	666	1498	903	580	963	724
			NKp46	3563	5872	6120	3360	5359	6194	3308	6026	6460

## Sheet: Figure 2C
	Figure 2C
			tEGFR NK	sIL15 NK	mACE2-CAR_sIL15 NK_LNGFR-	mACE2-CAR_sIL15 NK_LNGFR+
			291	307	262	1536
			266	303	287	789
			493	511	448	657
			504	500	438	725
			453	431	375	643

## Sheet: Figure 2G
	Figure 2G
			tEGFR NK	sIL15 NK	mACE2-CAR_sIL15 NK_LNGFR-	mACE2-CAR_sIL15 NK_LNGFR+
			2.2	2.4	1.7	16.1
			5.81	3.71	1.47	20.5
			7.08	7.63	6.05	42.4
			1.09	2.11	1.09	58.9
			1.42	2.51	0.71	43

## Sheet: Figure 3A
	Figure 3A
				A549-spike																				A549
			Incubation time (hour)	tEGFR NK						sIL15 NK						mACE2-CAR_sIL15 NK							Incubation time (hour)	tEGFR NK						sIL15 NK						mACE2-CAR_sIL15 NK
			0	0	0	0	0	0	0	0	0	0	0	0	0	0	0	0	0	0	0		0	0	0	0	0	0	0	0	0	0	0	0	0	0	0	0	0	0	0
			0.3	2.62	2.33	0	0	0	0	1.58	2.57	0	0	0	0.83	1.52	1.65	0	0	0	0.58		0.3	1.57	4.84	0	0	0	0.35	1.43	5.08	0	0	0	0.2	0.61	4.09	0	0	0	0.78
			0.5	4.4	4.03	0	1.97	2.61	0	3.41	7.99	0	0	0	0.96	2.98	6.69	-0.0116	0.59	1.02	1.36		0.5	3.32	8.43	0	0	0	0.34	1.97	12.19	0	0.39	1.81	0.87	1.21	9.76	0.1623	0	0	1.63
			0.8	5.62	5.54	0	3.7	4.07	0	4.81	14.15	0	1.09	0	0.98	4.84	12.07	1.0175	1.88	2.89	2.09		0.8	3.89	10.97	0	0	0	0.64	3.24	17.42	0.2061	2.3	1.96	1.69	2.11	14.71	0.2508	0	0	2.24
			1	6.14	7.42	0	6.08	6.15	0	6.32	18.46	0	1.56	0.84	1.51	6.87	17.65	2.0948	3.62	4.88	2.61		1	4.89	13.75	0	0.29	0	0.8	4.28	21.45	0.7231	4.71	4.43	2.27	3.09	19.37	0.5087	0	0	2.66
			1.3	7.63	9.34	0.3502	7.76	7.6	0	8.09	21.42	0.3023	3.13	2.78	1.36	8.89	20.57	3.0579	5.12	6.7	2.98		1.3	4.77	15.86	0.2525	1.35	0	0.63	5.12	25.21	1.7096	5.95	6.49	2.41	3.93	23.21	1.3733	0.49	0	3.16
			1.5	7.98	10.06	1.1293	10.11	9.54	0.01	9.14	22.51	1.6109	3.68	3.27	2.24	10.22	22.82	4.9165	6.7	8.83	3.55		1.5	4.58	16.58	0.5115	2.72	0	0.41	5.83	27.28	3.3501	7.72	8.29	2.96	5.24	25.29	1.9091	1.54	0	3.31
			1.8	8.51	10.87	1.9334	11.75	10.66	0	10.4	23.82	2.9332	5.11	4.74	2.07	11.57	23.99	6.626	8.88	10.6	3.7		1.8	4.36	16.48	0.6135	3.5	0	0.96	6.46	28.73	4.4158	8.77	11.39	3.69	5.33	27.38	2.3269	2.46	0	3.99
			2	8.72	10.96	1.8836	13.53	11.81	0	10.64	24.59	3.6665	6.63	5.7	2.3	11.96	25.42	7.5207	10.72	11.54	4.72		2	4.17	16.22	0.3007	5.07	0	1.24	6.73	29.57	4.8831	9.92	14.2	4.2	4.65	28.67	2.3459	3.75	0.42	4.15
			2.3	9.21	10.45	2.4942	14.67	12.89	0	11.47	25.35	4.7678	7.36	6.59	2.83	13.16	26.33	8.2411	12.08	11.79	5.11		2.3	2.44	16.68	0.1913	6.36	0.84	1.18	5.07	30.75	5.0432	11.25	15.07	4.39	3.74	29.78	2.0821	5.44	1.06	4.29
			2.5	9.05	10.13	2.4363	15.71	14.81	0	11.8	25.86	4.8554	8.58	7.69	2.87	13.84	28.24	9.1644	13.12	12.8	5.55		2.5	2.38	16.72	0.118	7.57	1.38	1.53	5.1	31.53	5.2202	12.88	16.09	4.9	3.81	30.14	1.9028	6.89	1.84	4.72
			2.8	9.03	10.34	2.8402	16.66	14.77	0	12.47	26.04	5.4999	9.46	7.8	3.62	13.61	28.93	10.6963	13.96	13.24	6.41		2.8	2.56	16.51	0	8.6	2.29	1.8	5.81	31.41	5.4504	13.97	17.88	5.49	4.63	30.17	1.414	8.03	2.88	5.52
			3	8.79	10.67	3.1612	17.42	15.38	0	12.72	26.92	6.1882	10.61	8.63	3.98	13.55	29.58	11.2538	14.7	14.43	6.74		3	1.76	16.55	0	10.11	0.98	1.08	5.22	31.93	5.697	14.94	16.63	4.82	5.1	30.8	1.3618	9.43	1.72	4.97
			3.3	8.42	10.69	2.9295	18.22	15.4	0	12.96	26.78	7.3263	11.32	9.01	4.63	13.7	29.73	12.9411	15.7	14.54	6.8		3.3	1.14	16.68	0	11.19	1.28	0.35	5.23	31.68	5.7103	15.37	17.93	5.25	4.7	31.41	0.6621	9.92	2.17	4.97
			3.5	8.16	11.19	3.7538	19.03	15.01	0	13.28	26.99	8.7097	11.82	8.97	4.28	13.65	29.69	13.7249	16.69	14.57	6.44		3.5	0	16.24	0.2008	11.75	1.28	0.54	4.79	31.07	5.9878	15.54	17.97	5.43	4.46	31.52	1.1099	10.4	2.25	4.97
			3.8	7.75	11.33	4.0584	19.34	14.94	0	13.28	26.79	9.4716	11.81	9.02	4.66	13.22	29.8	15.0677	17.37	15.03	6.23		3.8	0	15.93	0.1995	12.63	2	1.13	4.59	31.06	6.702	15.69	18.74	5.74	4.2	31.82	1.3147	10.49	2.7	5.39
			4	7.54	11.07	4.3029	20	14.23	0	12.87	26.38	10.8099	12.1	8.23	4.48	12.84	29.41	15.5595	17.99	14.64	6.26		4	0	15.3	0.8988	13.24	2.3	0.88	4.58	29.92	7.4674	16.41	19.18	5.61	4.23	31.05	1.6273	10.97	3.08	5.29
			4.3	7.54	11.14	5.0807	19.55	14.67	0	12.86	26.27	11.6829	11.92	8.81	4.32	12.96	29.46	15.9913	17.82	15.18	6.13		4.3	0	14.43	0.6722	12.52	3.17	0.9	4.45	29.32	6.9666	15.84	20.22	5.92	4.33	30.1	1.4589	11.06	3.95	5.06
			4.5	7.63	10.38	4.8084	19.39	14.36	0	12.4	26.13	11.7985	12.18	8.93	4.32	12.83	29.01	15.7183	17.9	14.99	6.23		4.5	0	13.64	0.0272	13.37	3.19	0.37	4.13	28.37	7.0994	16.26	19.93	6.47	3.72	29.67	1.4699	11.64	3.39	4.91
			4.8	7.75	10.76	5.0533	19.56	13.82	0	12.54	26.11	11.867	12.6	8.57	4.2	12.61	28.41	16.1001	17.87	14.68	6.18		4.8	0	13.49	0	13.28	2.79	0.3	3.72	27.22	6.9119	15.99	20.15	6.75	3.62	29.19	0.9305	11.4	3.05	5.04
			5	7.24	10.51	4.7764	19.63	13.9	0	12.06	25.44	12.228	12.92	8.92	4.64	12.12	27.57	16.2295	18.14	14.88	6.88		5	0	14.08	0	13.54	2.53	0	2.59	26.6	6.8496	15.46	20.1	6.4	2.95	29.03	0.4472	11.19	3.57	4.59
			5.3	6.52	10.13	4.0377	19.44	13.34	0	11.55	24.62	12.2682	12.72	9.13	4.49	11.16	27.05	15.9829	18.26	15.24	6.78		5.3	0	13.91	0	13.78	3.3	0	1.66	26.09	6.8593	15.48	19.9	6.14	2.39	28.19	0	11.07	3.97	4.34
			5.5	5.73	10.4	3.8538	19.31	13.47	0	11.49	24.18	12.0543	12.65	10.84	4.34	10.58	27.03	15.8984	18.2	15.55	6.65		5.5	0	13.17	0	13.87	2.71	0	0.96	25.37	6.6042	15.73	19.95	6.11	2.13	28.66	0	11.66	3.64	4.06
			5.8	4.96	10.02	3.917	19.19	14.51	0	11.32	23.58	11.7854	12.38	10.77	4.23	9.91	26.39	15.4282	17.9	15.41	6.43		5.8	0	13.45	0	14.11	2.33	0	0.17	24.92	6.5403	15.69	19.56	5.99	1.59	29.39	0	13.67	3.51	3.52
			6	4.04	9.65	4.8825	19.02	13.93	0	10.61	22.9	12.2549	12.53	10.84	4.55	8.86	25.49	14.8356	17.6	15.35	6.27		6	0	13.41	0	14.17	2.71	0.03	0	24.03	5.9619	15.77	19.57	6.18	0.83	29.54	0	13.55	3.54	3.52
			6.3	4.35	9.35	4.6708	19.26	14.64	0	10.04	22.87	13.0263	12.36	10.48	4.64	8.39	24.87	14.9502	17.75	15.03	5.94		6.3	0	13.28	0	14.45	2.62	0	0	23.4	6.5542	16.39	19.17	6.46	0.6	29.56	0	13.94	3.1	3.29
			6.5	3.61	9.92	5.1219	19.25	14.46	0	9.37	23.27	13.7316	12.28	10.85	4.54	7.79	24.68	15.5803	17.71	15.52	5.61		6.5	0	12.25	0	14.21	2.82	0	0	22.89	6.6695	16.43	18.68	6.57	0	28.76	0	14.04	3.46	3.05
			6.8	3.22	9.56	5.0834	20	14.46	0	8.82	22.46	13.8118	12.43	10.7	4.43	7.22	23.95	15.0497	17.8	15.18	5.82		6.8	0	11.55	0	14.41	2.83	0	0	21.8	5.9359	16.08	18.74	6.74	0	27.84	0	13.71	3.67	2.72
			7	2.42	9.94	5.5836	20	14.61	0	7.78	22.1	13.9528	12.35	11	4.43	6.7	23.29	15.2222	17.83	15.83	5.88		7	0	11.25	0	14.3	1.93	0	0	20.61	6.0672	16.12	18.81	6.6	0	26.52	0	13.5	5.1	2.54
			7.3	1.85	9.96	5.4096	19.67	14.52	0.33	6.98	21.45	13.8605	12.39	10.81	4.69	5.92	22.88	14.3534	17.2	15.56	6.17		7.3	0	11.33	0	13.86	2.21	0	0	19.82	5.5918	15.85	18.98	6.46	0	25.97	0	13.47	4.85	2.27
			7.5	1.47	10.1	5.5237	19.92	15.14	0.85	6.62	21.28	14.5086	12.28	11.26	4.85	5.31	22.3	15.0972	17.35	16.22	5.94		7.5	0	10.44	0	13.42	2.45	0	0	18.16	5.7014	14.71	19.24	6.55	0	25.48	0	13.12	4.85	2.21
			7.8	1.47	10.24	5.7369	19.85	15.1	1	6.55	20.56	14.5595	12.22	11.78	4.67	4.84	21.92	15.784	18.05	15.96	6.1		7.8	0	9.48	0	13.26	2.61	0	0	17.6	5.9263	14.65	18.79	6.34	0	24.85	0	13.77	5.2	1.63
			8	1.6	10.07	5.8403	19.74	14.71	0.7	6.57	20.13	14.4178	11.82	11.36	4.81	4.35	21.51	16.3337	17.67	15.7	5.9		8	0	8.49	0	13.68	2.87	0	0	16.72	6.0054	14.1	18.76	6.5	0	24.03	0	14.1	5.12	1.64
			8.3	1.59	10.35	6.1055	19.92	14.91	0.85	6.51	19.67	14.0447	12	11.19	5.4	3.81	21.34	16.0055	17.53	16.08	5.99		8.3	0	8.19	0	13.76	3.11	0	0	16.3	5.989	13.69	18.18	6.26	0	24.25	0	14.22	5.7	1.59
			8.5	1.56	10.05	6.5817	19.76	14.58	0.98	6.59	18.7	13.8325	11.82	11.16	5.55	3.75	20.95	16.1793	17.33	15.58	5.56		8.5	0	8.22	0	13.47	3.2	0	0	16.13	6.0138	13.95	17.88	5.96	0	24.2	0	13.95	5.61	1.43
			8.8	0.76	9.64	6.4198	19.82	14.59	1.09	6.65	18.09	14.2003	12.36	11.33	5.13	3.27	20.14	15.9395	17.46	15.56	5.32		8.8	0	8.37	0	13.61	3.4	0	0	14.83	5.7419	14.38	18.34	6.05	0	24.33	0	13.87	5.43	1.51
			9	0.18	8.96	6.3152	19.99	14.24	1.05	6.08	17.24	14.5018	12.63	11.02	4.66	2.53	19.31	14.9964	17.39	15.82	5.24		9	0	7.72	0	13.84	3.18	0	0	14.48	5.1281	14.48	18.15	6.34	0	24.27	0	14.29	5.27	1.35
			9.3	0	8.74	6.2182	19.88	14.27	1.09	5.85	17.29	14.5054	11.66	11.6	4.21	2.1	18.85	14.6332	16.85	16.2	5.49		9.3	0	7.43	0	13.74	3.33	0	0	14.25	5.2007	14.03	18.21	6.68	0	24.33	0	14.28	5.27	1.63
			9.5	0	8.69	5.9062	19.76	14.02	1.48	5.56	16.87	14.6105	11.24	11.16	3.98	1.79	18.57	14.6564	16.64	15.88	5.73		9.5	0	6.92	0	14.02	3.63	0	0	14.22	5.2258	14.13	17.91	6.53	0	24.62	0	14.21	6.62	1.38
			9.8	0	7.99	5.0574	19.43	14.59	1.63	4.96	16.31	14.2862	10.94	10.93	3.69	1.04	18.12	14.1028	16.82	15.6	5.7		9.8	0	7.02	0	14	3.14	0	0	13.94	5.0379	13.97	17.6	6.58	0	24.37	0	13.95	6.32	1.66
			10	0	8.09	4.8306	19.7	14.6	2.36	4.71	16.43	14.4264	11.13	11.03	3.79	0.66	18.44	13.3827	16.81	15.81	5.64		10	0	6.79	0	13.98	3.75	0	0	13.72	4.6597	14.05	17.63	6.38	0	24.64	0	13.96	6.68	1.37
			10.3	0	7.92	4.9281	20.06	14.85	2.4	4.38	16.17	14.6712	11.11	11.12	3.68	0.14	18.33	13.7684	17.07	16.01	5.34		10.3	0	6.39	0	14.51	3.84	0	0	12.88	4.7685	14.43	17.06	6.4	0	24.48	7.3198	14.47	6.62	1.77
			10.5	0	7.98	4.7718	20.48	14.8	2.95	4	16.39	14.4443	11.31	11.2	3.76	0	18.58	13.9703	17.18	15.23	5.48		10.5	0	6.38	0	14.61	3.26	0	0	12.56	4.6873	14.28	16.98	6.34	0	24.24	7.1906	14.62	6.39	1.99
			10.8	0	8.27	5.4012	20.99	14.44	3.43	3.66	16.7	14.2687	11.21	10.97	4.42	0	18.76	14.2444	17.35	15.46	5.95		10.8	0	6.23	0	15.06	3.58	0	0	13.01	4.9085	14.56	16.17	7.09	0	25.03	6.8193	15.19	5.74	2.41
			11	0	7.97	4.7781	21.53	14.9	3.48	3.39	16.6	13.8942	12.04	11.49	4.58	0	18.59	13.5896	17.57	15.89	6.32		11	0	6.17	0	15.82	4.02	0.16	0	12.92	4.6806	15.26	16.62	7.53	0	25.19	6.5685	15.62	6.34	2.45
			11.3	0	8.15	5.2974	21.45	15.26	3.44	3.22	16.49	14.1263	12.89	11.57	4.9	0	18.21	13.622	17.95	16.21	6.56		11.3	0	6.19	0	16.38	3.98	0.64	0	13.52	4.2623	15.75	16.68	7.29	0	25.62	6.3694	15.7	7.06	2.61
			11.5	0	8.52	5.3162	22.01	15.12	3.55	2.56	16.42	14.0481	13.05	12.08	4.93	0	18.25	13.1816	17.84	16.44	6.73		11.5	0	6.31	0	16.72	3.75	0.82	0	13.39	4.053	15.63	16.15	7.74	0	25.46	5.7034	16.26	6.79	3.03
			11.8	0	8.73	5.5722	22.34	15.07	3.63	2.4	16.72	13.984	13.11	13.77	4.85	0	18.57	13.0975	18.38	16.76	7.24		11.8	0	5.32	0	17.55	4.03	0.95	0	12.84	4.3099	16.68	15.7	8.06	0	25.23	5.8062	16.84	6.97	3.1
			12	0	8.55	5.3564	22.93	15.76	3.59	1.79	17.03	14.2475	13.71	14.33	4.57	0	19.23	13.7664	18.72	17.12	7.49		12	0	4.89	0	18.83	3.84	1.29	0	12.86	4.3874	17.12	16.16	8.48	0	25.65	5.6697	17.67	7.83	3.67
			12.3	0	8.93	5.6538	23.11	15.41	3.89	2.14	17.17	14.6118	13.62	14.7	4.77	0	19.76	14.3465	18.89	17.22	7.78		12.3	0	4.79	0	19.66	4.37	0.71	0	13.38	4.5618	17.98	16.4	8.63	0	26.02	5.9959	18.72	8.03	3.68
			12.5	0	8.83	5.3592	23.69	15.72	3.93	2.13	17.62	14.3156	14.04	14.75	4.65	0	19.72	13.2066	19	17.1	7.95		12.5	0	4.96	0	19.86	4.76	1.16	0	13.63	3.9231	18.49	16.96	8.94	0	26.35	5.6438	18.94	8.03	3.78
			12.8	0	8.8	5.7478	23.7	15.83	3.91	2.73	17.88	15.1213	14.35	14.95	4.97	0	20.27	13.9363	19.35	17.21	8.13		12.8	0	4.91	0	19.73	5.55	1.5	0	13.55	3.8427	18.34	17.7	8.86	0	26.64	6.4096	19.14	8.51	3.86
			13	0	8.97	5.6431	23.69	16.12	4.43	2.29	17.91	15.5533	15.29	15.47	5	0	20.09	13.1893	19.62	17.46	8.33		13	0	4.4	0	19.82	5.63	1.43	0	13.16	3.5542	18.92	17.4	8.78	0.2	26.7	6.6921	18.87	8.42	3.44
			13.3	0	9.26	5.5099	23.92	16.1	4.29	2.64	18.8	15.7655	15.83	16.05	5.42	0	20.67	13.866	19.95	17.62	8.82		13.3	0	4.69	0	20.3	5.87	1.28	0	13.45	3.6654	19.42	17.68	8.76	0.69	27.39	7.0311	19.56	9.19	3.53
			13.5	0	9.6	5.4341	24.1	15.94	4.64	2.62	19.04	15.9917	16.07	16.06	5.59	0.09	21.21	14.0897	20.26	17.92	9.09		13.5	0	4.75	0	20.78	5.83	1.42	0	13.43	3.94	19.85	17.71	9.15	1.45	27.69	7.173	19.98	9.49	3.47
			13.8	0	9.79	5.8632	24.47	16.02	4.4	2.9	19.24	16.7458	16.6	16.66	5.09	0.88	21.41	14.5338	20.99	18.4	8.93		13.8	0	4.52	0	21.08	6.27	1.52	0	13.71	3.9407	20.3	17.98	9.22	1.68	28.03	7.0209	20.27	9.64	3.59
			14	0	9.78	6.8296	25.09	15.76	4.66	2.79	19.03	17.3429	16.99	16.44	4.98	1.43	21.3	14.2545	21.46	18.17	9.47		14	0	4.55	0	21.69	6.75	1.67	0	13.85	3.5555	20.51	18.46	9.27	2.37	28.18	6.4402	20.53	10.07	3.57
			14.3	0	10.04	7.0416	25.03	15.47	5.33	3	19.69	17.9979	17.34	16.92	5.24	1.73	21.68	14.4872	21.74	19.15	10.14		14.3	0	4.99	0	21.98	6.06	1.64	0	14.69	3.6568	20.64	18.73	9.33	2.75	28.7	6.3028	21.07	9.69	3.48
			14.5	0	10.49	7.3408	25.41	15.53	5.34	3.2	19.75	18.1315	18.33	17.05	4.85	2	21.8	14.1846	22.62	19.28	10.37		14.5	0	4.85	0	22.18	6.45	1.62	0	15.42	3.5771	20.63	18.84	9.31	3.21	29.12	6.3906	21.15	10.03	3.26
			14.8	0	10.48	6.8712	25.96	15.99	5.73	3.18	19.83	18.0732	18.91	17.11	5.22	2.33	21.89	13.9328	22.97	19.98	10.94		14.8	0	5.02	0	22.59	7.06	1.88	0	15.69	3.2996	20.93	19.12	9.72	3.67	29.39	6.54	21.23	10.54	3.1
			15	0	10.59	7.308	25.85	16.32	5.96	3.31	20.53	18.2916	19.14	17.34	5.57	2.69	22.55	14.5142	23.31	20.46	11.19		15	0	4.23	0	23.07	7.37	2.16	0	15.55	3.3461	21.31	19.83	10.19	4.17	29.6	6.9613	22	11.23	3.2
			15.3	0	11.16	7.5195	26.17	16.23	5.98	3.36	21.42	18.4186	19.82	17.52	5.95	3.33	23.29	14.3408	23.59	20.7	11.51		15.3	0	3.78	0	23.35	7.51	1.93	0	14.74	3.4579	21.68	19.91	10.24	4.56	29.59	7.0834	22.26	11.83	3.39
			15.5	0	11.24	7.9895	26.56	16.32	6.29	4.04	22.36	19.1474	20.26	17.79	6.08	3.66	23.53	14.7333	23.8	20.8	12.05		15.5	0	3.63	0	23.85	7.56	1.97	0	14.3	2.9186	22.35	20.22	10.58	4.56	29.98	6.9298	22.77	12.28	3.55
			15.8	0	11.53	8.523	26.66	16.42	6.84	4.1	22.67	19.6418	20.78	18.34	6.33	3.8	24.01	15.2997	24.65	21.06	12.77		15.8	0	3.97	0	24.01	7.75	1.75	0	14.69	2.8456	22.81	20.34	10.3	5.15	30.42	6.8278	23.45	12.83	3.58
			16	0	11.53	8.8535	26.94	16.37	7.04	4.7	22.95	19.8511	21.24	18.59	6.34	4.2	24.55	15.8164	25.2	21.31	13.31		16	0	4.57	0	24.46	7.92	2.05	0	15.11	3.078	23.21	20.75	10.47	5.78	30.9	7.2178	23.49	13.33	3.6
			16.3	0	11.98	9.2932	26.67	16.49	7.68	4.87	23.45	20.1519	21.04	19.3	6.82	4.58	25.11	16.6675	25.21	21.36	14.13		16.3	0	4.57	0	24.9	8.34	2.21	0	14.88	3.3909	23.51	21.19	10.93	5.99	30.88	7.0377	23.85	13.54	4.1
			16.5	0	11.77	9.5906	26.86	16.26	7.78	5.15	24.04	20.6181	21.48	19.26	7.32	4.83	25.82	17.0434	25.65	21.76	14.64		16.5	0	5.02	0	25.02	8.57	2.53	0	15.02	3.666	23.62	21.12	11.4	6.63	30.83	6.8539	24.01	14.11	5.02
			16.8	0	11.34	9.7273	26.99	16	8.26	5.75	24.15	20.8391	22	19.35	7.63	5.52	26.19	16.5035	26.38	21.63	14.98		16.8	0	4.54	0	24.99	9.17	2.44	0	14.96	3.0913	24.09	21.03	11.61	7.1	31.15	6.9785	24.42	14.34	5.21
			17	0	11.49	9.6871	27.26	15.9	8.51	6.07	24.51	21.0432	22.34	19.37	8.09	6.01	26.6	16.8911	27.21	21.5	15.41		17	0	4.31	0	25.49	9.5	2.19	0	15.31	3.3479	25.17	21.17	12.23	7.34	31.82	7.202	24.8	14.46	5.31
			17.3	0	11.47	10.1686	27.74	15.95	9.01	6.46	24.65	21.5324	22.53	19.37	8.98	6.31	26.83	17.2987	27.61	21.78	15.8		17.3	0	4.39	0	25.81	9.19	2.28	0.15	16.19	3.3751	25.72	20.66	12.31	8.07	32.58	7.4521	25.12	14.15	5.31
			17.5	0	11.73	10.534	28.3	16.37	9.15	6.23	24.98	21.9284	23.04	19.48	9.33	6.17	27.21	18.0398	28.52	22.07	16.19		17.5	0	4.81	0	26.01	9.12	2.11	1.08	16.97	3.8088	26	20.55	12.59	8.47	33.28	7.3797	25.29	13.98	5.45
			17.8	0	12.12	10.9217	28.61	16.62	9.67	6.39	25.64	22.6017	23.44	20.15	9.71	6.48	27.7	19.1544	28.73	22.41	16.84		17.8	0	4.66	0	26.75	9.16	1.97	1.1	17.8	4.2072	26.54	20.37	13.02	8.36	33.64	7.6469	26.07	13.96	5.73
			18	0	12.4	10.5705	29.34	17.1	9.6	6.73	26.21	22.4496	23.69	20.62	9.92	6.82	28.41	19.1386	29.48	23.08	17.13		18	0	5.14	0	27.44	9.45	2.1	1.69	18.55	4.319	27.35	21.19	13.49	8.68	34.3	7.9765	26.51	14.32	6.04
			18.3	0	12.15	11.3272	30.41	17.04	9.56	6.89	27.07	22.9927	24.46	20.89	10.11	7.14	28.94	20.1284	29.87	23.3	17.65		18.3	0	5.24	0	27.8	9.4	1.96	2.07	19.18	4.6126	27.45	21.09	13.91	8.82	34.41	8.1379	26.83	14.58	6.42
			18.5	0	12.41	11.3312	30.93	17.32	9.98	7	27.79	22.9488	24.8	21.5	10.5	7.53	29.59	20.2382	30.18	23.86	18.07		18.5	0	5.37	0	28.01	9.84	1.9	2.91	19.47	4.7848	27.59	21.53	13.91	9.41	34.78	8.4355	27.15	14.83	6.37
			18.8	0	12.41	11.0292	31.16	17.78	10.18	7.23	28.13	23.0574	25.26	22.14	10.84	7.82	30.33	20.1271	30.38	24.29	18.65		18.8	0	4.75	0	28.45	9.89	2.33	2.86	19.92	4.6252	27.75	22.06	13.86	9.42	35.08	8.8049	27.41	14.83	6.4
			19	0	12.52	10.9861	31.92	17.72	10.78	7.49	28.59	23.1143	25.85	22.25	11.33	8.3	30.98	20.5073	30.79	24.62	19.44		19	0	4.66	0	28.8	10.18	2.53	2.86	20.52	4.6992	28.07	22.38	13.94	9.58	35.85	9.0561	27.99	15.57	6.68
			19.3	0	13.1	11.0921	32.49	17.91	11.48	7.69	29.32	23.6307	26.22	22.47	12.21	8.57	32.03	20.934	31.2	24.88	19.94		19.3	0	5.56	0	29.4	10.31	2.69	2.99	21.34	5.2645	28.85	22.22	14.4	9.9	36.58	9.3091	28.27	15.83	7.33
			19.5	0	13	11.313	32.59	18.15	12	7.93	29.8	23.9319	26.38	22.72	12.97	8.92	33.2	21.4495	31.28	25.51	20.86		19.5	0	5.89	0	29.97	10.52	2.79	3.47	21.98	5.3216	29.39	22.42	14.47	10.34	36.97	10.0163	28.86	15.91	7.63
			19.8	0	13.17	11.868	32.87	18.26	12.39	8.11	30.63	24.1848	27.05	23.07	13.68	9.3	33.87	22.0641	31.97	26.17	21.67		19.8	0	5.74	0	30.12	10.12	2.92	4.22	22.79	5.5901	29.61	21.86	14.73	10.98	37.34	10.4875	29.19	15.81	7.89
			20	0	13.42	11.775	33.44	18.12	12.74	8.27	31.04	24.4966	27.43	23.64	14.28	9.62	34.4	22.365	32.41	26.88	22.3		20	0	5.99	0	30.77	10.29	3.04	4.82	23.69	5.6342	29.83	22.27	14.85	11.54	37.7	10.8867	29.52	16	8.14
			20.3	0	13.41	12.213	33.62	17.95	13.1	8.13	31.28	24.4657	27.57	24.02	15.01	10.5	35.04	23.4514	32.68	27.05	22.96		20.3	0	6	0	31.28	10.59	3.33	5.47	24.2	6.3389	29.82	22.64	15.22	12.36	38.38	11.3207	29.75	16.36	8.7
			20.5	0	13.82	12.1515	34.02	17.69	13.28	8.34	32.02	24.74	28.27	24.18	15.51	10.65	35.7	23.6071	33.01	27.26	23.44		20.5	0	5.8	0	31.6	11.03	3.39	5.84	24.71	6.6183	30.38	23.23	15.36	12.82	38.63	11.9396	30.28	17.05	9.21
			20.8	0.7	14.08	12.0519	34.14	18.01	13.76	8.48	32.72	24.5999	29.01	24.63	15.92	11.4	36.6	23.9886	33.31	27.59	24.04		20.8	0	5.96	0	31.91	11.44	3.51	6.22	24.92	6.9949	31.02	23.6	15.75	13.21	38.68	12.0017	30.65	17.61	9.59
			21	0.92	14.1	12.4231	34.35	17.99	14.14	8.7	33.48	24.8898	29.36	24.77	16.22	11.88	37.11	24.8229	33.99	27.81	24.64		21	0	6.29	0	32.23	11.46	3.56	6.65	26.07	7.3618	31.59	23.42	16.19	13.48	38.96	11.8738	30.98	17.5	9.82
			21.3	0.83	13.84	12.9085	34.74	17.74	14.45	8.8	34.02	25.0098	29.71	24.89	16.61	12.52	37.81	25.6611	34.49	27.71	25.21		21.3	0	6.74	0	32.74	11.49	3.78	7.1	26.77	7.7703	31.61	23.48	16.75	13.79	39.42	11.8191	31.33	17.47	10.19
			21.5	0.99	14.11	13.0342	35.07	17.86	15.27	9.17	34.6	25.5661	29.61	24.85	16.6	12.92	38.84	26.8612	34.82	27.69	25.7		21.5	0	6.74	0	32.9	12.3	4.04	7.76	27.3	8.719	31.85	23.71	17.1	13.74	40.01	11.9872	31.63	18.18	10.59
			21.8	0.86	14.59	13.2423	35.52	17.81	15.97	9.4	35	26.0162	30.19	25.12	16.89	13.26	39.67	27.2931	35.54	28.22	26.27		21.8	0	6.24	0	33.5	12.5	4.16	8.22	27.75	8.8689	32.33	23.95	17.29	14.48	40.18	12.0212	32	17.93	10.77
			22	0.92	14.84	13.3552	35.8	17.78	16.46	9.55	35.49	26.4315	30.46	25.19	17.32	13.84	40.4	27.9413	36.01	28.2	26.78		22	0	5.46	0	33.75	12.55	4.23	8.93	28.52	9.0979	32.73	24.26	17.57	14.77	40.34	12.5038	32.28	17.67	11.13
			22.3	0.94	15.18	13.7371	36.26	17.91	16.74	9.38	36.42	27.0946	31.21	25.76	17.88	14.32	41.15	28.2761	36.65	28.76	27.23		22.3	0	5.3	0	33.79	12.53	4.47	9.81	28.92	8.9399	33.28	24.6	17.9	15.27	40.47	12.9612	32.79	17.77	11.44
			22.5	1.1	15.68	13.8243	36.38	18.13	17.29	9.85	37.1	27.4712	31.55	26.17	18.44	15.27	41.84	28.8031	36.91	29.77	28.1		22.5	0	4.97	0	34.06	12.59	4.84	10.62	29.28	9.2665	33.57	24.74	18.32	15.92	40.82	13.4528	33.23	18.11	11.56
			22.8	1.05	15.98	13.6613	36.75	18.21	17.17	9.8	37.15	27.619	31.85	26.57	18.21	15.55	42.25	29.4002	37.6	30.01	28.36		22.8	0	4.84	0	34.18	12.9	4.96	10.93	29.62	9.5421	33.81	24.8	18.25	16.21	41.23	13.5395	33.43	18.21	11.46
			23	1.1	16.25	13.7653	36.98	18.42	17.75	10.08	37.51	27.9553	32.25	27.11	18.53	15.84	42.8	29.3665	38.16	30.56	28.85		23	0	4.49	0	34.61	13.14	5.16	11.01	29.53	9.3717	33.82	25.04	18.73	16.13	41.32	13.8783	33.67	18.74	11.78
			23.3	1.03	16.23	13.827	36.94	18.42	18.29	10.33	37.56	28.0664	32.86	27.35	19.44	16.4	43.33	29.4503	38.52	31.04	29.43		23.3	0	4.62	0	34.56	13.37	5.26	10.6	30.06	9.4249	33.86	25.25	18.96	15.96	41.53	13.9443	33.6	19.14	12.11
			23.5	0.92	16.33	13.8951	37.31	18.41	18.83	10.74	38.06	28.427	33.41	27.64	20.26	16.71	43.65	29.5959	38.9	31.32	30.02		23.5	0	4.71	0	35.07	13.45	5.13	10.9	30.97	9.3893	34.36	25.57	19.09	16.17	42.07	13.992	34.21	19.58	12.4
			23.8	0.57	15.89	13.891	37.44	18.53	19.05	10.66	38.19	28.668	33.95	27.8	21.14	16.94	43.77	30.309	39.1	31.86	30.4		23.8	0	4.79	0	35.56	13.54	5.02	11.47	31.64	9.8283	34.84	25.76	19.27	16.39	42.74	13.8863	34.68	19.75	12.74
			24	0.11	15.98	13.6764	37.98	18.39	19.38	10.66	38.61	28.5509	34.36	28.21	21.84	17.35	44.28	30.0041	39.53	31.88	30.78		24	0	4.82	0	36.15	14.32	5.14	12.01	32.29	9.5877	35.4	26.19	19.49	17.17	43.11	14.0054	35.36	20.08	13.02
			24.3	0.1	16.05	13.958	38.1	18.39	19.88	10.76	38.71	28.6099	34.44	28.44	22.64	17.52	44.73	30.3233	39.77	31.82	31.15		24.3	0	5.4	0	36.56	14.76	5.51	12.23	32.8	9.7231	35.66	26.33	19.93	17.51	43.62	14.1319	35.76	20.6	13.58
			24.5	0.37	16.44	14.5411	38.2	18.36	20.51	11.13	39.37	29.0816	34.73	28.36	23.08	17.9	45.38	30.9821	40.06	32.24	31.6		24.5	0	5.3	0	36.88	14.68	5.75	12.63	33.03	9.9687	35.83	26.13	20.3	18.06	43.66	14.5068	36.13	20.75	14.15
			24.8	0.52	16.8	14.6702	38.51	18.31	20.71	11.1	39.63	29.1871	35.01	28.56	23.16	17.94	45.87	30.9119	40.16	32.62	31.84		24.8	0	5.33	0	37.15	14.56	5.9	12.78	33.37	9.895	35.86	26.3	20.83	18.07	43.78	14.6549	36.18	20.97	14.69
			25	0.43	16.95	14.3681	38.63	18.74	21.13	11.29	39.89	29.3468	35.39	28.71	23.27	17.97	46.27	30.9194	40.47	32.86	32.31		25	0	4.82	0	37.12	14.64	6	12.63	33.83	9.9507	36.33	26.28	21.01	17.79	43.91	14.9838	36.27	21.2	15.11
			25.3	0.45	17.01	14.2735	38.68	18.89	21.23	11.2	40.04	29.4672	35.64	28.84	23.31	18.07	46.37	30.8269	40.78	33.24	32.67		25.3	0	4.76	0	37.22	14.78	5.8	12.58	34.18	10.1822	36.88	26.47	21.22	17.85	44.06	15.5124	36.45	20.91	15.11
			25.5	0.73	17.1	14.5174	38.78	18.93	21.3	11.32	40.16	29.7211	35.86	29.06	23.37	18.39	46.6	31.4478	40.97	33.42	32.64		25.5	0	4.61	0	37.53	15.46	5.66	12.42	34.05	10.3966	37.22	26.98	21.42	17.34	44.62	15.0764	36.85	21.32	15.53
			25.8	1.09	17.13	14.7109	38.93	19.02	21.18	11.64	40.1	29.8118	36.25	29.26	23.72	18.6	46.92	31.8406	41.12	33.56	32.93		25.8	0	4.61	0	37.87	15.72	5.96	12.66	34.44	10.6526	37.61	27.2	21.91	17.16	45.1	15.0456	37.28	21.42	15.86
			26	1.45	17.55	15.2108	38.88	18.84	21.75	11.89	40.75	30.1566	36.22	29.44	24.54	18.97	47.17	31.8943	41.3	33.88	33.57		26	0	4.82	0	38.3	16.03	5.97	13.14	35.22	10.6703	37.74	27.58	22.16	17.55	45.39	15.085	37.36	21.34	16.17
			26.3	1.33	18.25	15.673	39.19	18.88	22.11	11.72	41.32	30.8112	36.43	29.79	25.13	18.99	47.65	32.4002	41.63	34.44	34.14		26.3	0	5.16	0	38.99	16.09	5.68	13.71	35.87	10.8973	38.58	27.37	22.44	17.91	45.45	15.3402	38.34	21.34	16.53
			26.5	1.32	18.27	15.5499	39.76	18.85	22.1	11.74	41.43	31.0635	36.77	29.88	25.3	19.33	47.77	32.7223	42.19	34.67	34.67		26.5	0	5.43	0	39.08	16.4	5.68	14.29	36.69	10.8903	38.65	27.49	22.71	18.28	45.94	15.5374	38.55	21.4	16.88
			26.8	1.59	18.7	15.5822	39.59	18.88	22.39	12.16	41.68	31.2626	36.75	30.12	25.63	19.56	47.98	32.5564	42.3	34.84	34.99		26.8	0	5.6	0	39.21	16.52	5.61	14.69	37.15	10.7253	38.6	27.43	23.06	18.86	46.36	15.373	38.52	21.2	16.96
			27	1.9	18.39	15.7073	39.57	18.55	22.72	12.38	41.68	31.559	37.15	30.3	25.94	20.03	47.97	32.9961	42.65	35.28	35.29		27	0	5.54	0	39.35	17.4	5.52	15.2	37.7	10.8448	38.63	28	23.29	19.28	46.61	15.5541	38.63	21.82	17.47
			27.3	2.16	18.66	15.7056	39.97	18.77	22.84	12.64	42.11	31.7888	37.17	30.34	25.77	20.24	48.25	33.1047	42.77	35.2	35.71		27.3	0	5.61	0	39.78	17.94	5.84	15.68	38.28	10.8107	38.85	28.1	23.73	19.62	46.91	15.8246	39.05	22.14	17.6
			27.5	2.21	18.41	15.7151	40.05	19.13	22.97	12.62	42.44	32.1301	37.22	30.6	26.19	20.32	48.3	33.6004	43	35.66	36.19		27.5	0	5.68	0	40.37	18.07	5.94	16.34	38.63	10.8879	39.15	27.98	24.33	19.9	47.08	15.8686	39.54	22.43	17.86
			27.8	2.46	18.6	15.8594	40.38	19.32	23.05	12.68	42.87	32.5608	37.49	30.78	26.45	20.52	48.59	33.4882	43.17	35.84	36.53		27.8	0	6.03	0	40.55	18.31	6.3	16.68	38.94	10.6361	39.22	28.23	24.73	20.35	47.42	16.0314	40.17	22.7	17.97
			28	2.48	19.19	15.9286	40.6	19.27	23.26	12.79	42.94	32.7126	37.83	31.28	26.9	20.71	49.02	33.6288	43.44	36.17	36.96		28	0	6.32	0	40.74	18.26	6.58	16.89	39.2	10.595	39.2	28.13	24.97	20.13	47.35	16.1067	40.25	22.67	18.19
			28.3	2.44	19.52	16.1364	40.72	19.55	23.45	12.47	43.13	32.9061	38.1	31.81	27.14	20.69	49.21	34.4456	43.59	36.9	37.27		28.3	0	6.15	0	40.78	18.25	6.22	17.21	39.4	10.8957	39.36	28.04	25.32	20.7	47.35	16.5662	40.63	22.67	18.23
			28.5	2.28	19.93	16.0557	40.77	19.38	23.94	12.13	43.41	33.1453	38.74	31.68	27.38	20.79	49.68	34.8364	43.73	37.12	37.72		28.5	0	5.76	0	41.15	18.33	6.15	17.65	39.55	11.1268	39.35	28.13	25.77	20.88	47.24	16.8372	40.77	23.05	18.59
			28.8	2.45	20.11	15.8712	40.71	19.2	24.06	11.98	43.65	33.207	39.06	31.77	27.67	21.03	49.77	34.408	43.93	37.05	37.92		28.8	0	6.01	0	41.42	18.05	6.39	17.93	40.12	10.8975	39.75	27.84	26.03	21.41	48.02	16.4175	41.12	22.82	18.46
			29	2.35	20.11	16.1638	40.67	19.08	24.14	11.97	43.81	33.3504	39.08	31.96	27.76	21.12	49.68	34.7375	43.94	37.17	37.86		29	0	6.83	0	41.71	18.01	6.73	18.53	40.73	10.9105	40.04	27.92	26.37	22.01	48.09	15.9292	41.28	23.05	18.96
			29.3	2.2	20.28	15.98	40.63	19.27	24.5	12.09	43.9	33.4388	39.25	32.34	28.26	21.35	49.83	34.5421	44.24	37.36	38.27		29.3	0	6.99	0	41.98	18.19	7.25	18.68	40.93	10.835	40.23	28.22	26.84	22.43	48.59	15.7799	41.52	23.49	19.45
			29.5	2.12	20.27	16.1335	40.74	19.5	24.8	12.28	44.04	33.5076	39.47	32.33	29.03	21.53	50.01	34.463	44.6	37.45	38.84		29.5	0	6.76	0	42.36	18.14	7.39	19.03	41.27	10.8516	40.15	28.22	27.02	22.89	48.99	15.7979	41.71	23.62	20.08
			29.8	1.87	20.54	16.4824	40.8	19.56	24.86	12.49	44.34	33.584	39.73	32.58	29.22	21.37	50.4	35.0069	44.7	37.61	38.9		29.8	0	6.66	0	42.42	18.13	7.51	19.27	41.46	10.7902	40.03	28.38	27.42	23.29	49.18	15.6413	41.93	23.58	20.35
			30	1.75	20.6	16.5667	40.99	19.23	24.96	12.62	44.53	33.8153	39.99	32.4	29.31	21.55	50.85	34.9391	45.06	37.6	38.99		30	0	6.1	0	42.51	18.24	7.46	19.85	41.56	10.4885	40.18	28.51	27.56	23.54	49.3	15.5606	42.24	23.84	20.54
			30.3	2.08	20.58	16.806	41.17	19.25	24.98	12.94	44.6	34.08	40.35	32.73	29.63	21.96	50.71	35.1782	45.48	37.51	39.46		30.3	0	6.18	0	42.82	18.23	7.4	20.17	42.01	10.4065	40.64	28.29	27.75	23.83	49.56	15.9059	42.58	23.46	21.01
			30.5	2.16	20.86	17.0906	41.24	19.4	25.15	12.77	45.05	34.4625	40.46	33.16	29.67	21.9	51.04	35.8443	45.72	37.66	39.76		30.5	0	6.12	0	43.01	18.36	7.6	20.61	42.04	10.7524	40.68	28.63	27.86	24.13	49.81	15.6782	42.64	23.39	20.89
			30.8	2.35	21.06	17.1563	41.01	19.35	25.47	12.75	45.45	34.5795	40.56	33.66	29.84	22.28	51.61	36.5771	45.99	38.07	40.12		30.8	0	6.25	0	43.23	18.72	7.71	20.76	42.39	11.3629	40.9	28.97	28	24.39	50.1	15.9198	42.69	23.52	20.81
			31	2.46	20.88	17.428	41.24	19.4	26.04	13.06	45.44	34.7733	41.03	33.99	30.37	22.43	51.53	36.8852	46.23	38.16	40.72		31	0	6.29	0	43.49	19.12	8.04	21.11	43.1	11.3929	40.89	29.2	28.4	24.77	50.34	16.2161	42.86	23.69	21.2
			31.3	2.58	20.45	17.5418	41.28	19.7	26.08	13.01	45.37	34.9766	41.11	33.91	30.39	22.57	51.62	37.0732	46.51	38.56	40.85		31.3	0	6.26	0	43.57	19.55	8.28	21.21	43.84	11.1856	40.76	29.32	28.56	24.78	50.41	16.0805	42.9	23.7	21.42
			31.5	2.84	20.51	17.5307	41.63	19.77	26.24	12.98	45.36	35.0998	41.24	33.89	30.86	22.88	51.78	37.3275	46.76	38.73	41.3		31.5	0.03	6.19	0	43.68	20.11	8.37	21.34	44.08	11.0978	41.03	29.54	28.83	24.97	50.6	16.3547	42.92	24.02	21.52
			31.8	3.17	20.35	17.8628	41.98	19.82	26.22	13.2	45.65	35.3737	41.39	34.07	31.21	23.2	51.94	37.9128	47	38.78	41.63		31.8	0.36	6.45	0	43.72	20.72	8.74	21.39	44.42	11.4976	41.37	29.79	29.05	24.76	50.83	16.2298	42.93	24.74	22.07
			32	3.18	20.41	18.0593	42.12	19.75	26.21	13.14	46.05	35.7249	41.45	34.24	31.27	22.95	51.96	38.266	47.32	38.51	41.73		32	0.41	6.71	0	44.17	20.81	8.96	21.59	44.57	11.3109	42	29.89	29.21	24.75	51.14	16.3638	43.33	24.83	22.39
			32.3	3.53	20.27	17.8477	41.98	19.7	26.2	13.17	46.19	35.7066	41.33	34.44	31.6	23.18	52.04	38.1802	47.38	38.55	41.81		32.3	0.7	6.9	0	44.46	20.91	8.9	21.98	44.56	11.3416	42.18	30.21	29.38	25.11	51.37	16.3771	43.5	24.97	22.49
			32.5	3.18	20.35	18.1001	42	19.64	26.04	12.82	46.35	35.8171	41.33	34.26	31.87	23.35	52.34	38.3553	47.52	38.96	41.87		32.5	0.94	6.38	0	44.73	20.89	8.99	22.23	44.5	11.4555	42.27	30.38	29.47	25.3	51.36	16.6593	43.55	25.23	22.59
			32.8	3.43	20.65	18.3922	42.42	19.85	26.38	12.6	46.72	35.9567	41.59	34.26	32.1	23.55	52.5	38.435	47.54	39.16	42.17		32.8	1.18	6.5	0	44.76	21.01	9.15	22.74	44.79	11.5359	42.51	30.76	30.05	25.64	51.54	16.6968	43.67	25.54	22.91
			33	3.27	20.44	18.4463	42.18	19.64	26.81	12.31	46.91	35.9487	41.5	34.23	32.19	23.27	52.61	38.6533	47.52	38.99	42.39		33	1.74	6.65	0	44.66	21.22	9.12	22.88	45.1	11.798	42.81	31.1	30.45	25.84	51.77	16.8853	43.6	25.64	23.18
			33.3	3.04	20.22	18.6262	42.49	19.71	27.05	12.08	46.84	36.0881	41.45	34.31	32.59	23.24	52.55	38.8832	47.66	39.28	42.78		33.3	1.69	6.95	0	44.54	21.28	9.4	22.86	45.34	11.775	42.84	31.16	30.62	25.97	52.07	16.7345	43.6	25.66	23.84
			33.5	2.79	20.42	18.8051	42.69	19.52	27.53	11.81	47.11	36.1903	41.48	34.16	33.16	23.22	52.63	39.2282	47.7	39.14	43.17		33.5	1.98	6.84	0	44.56	21.23	8.99	22.9	45.42	11.9414	43.05	31.4	30.61	26.25	52.2	16.6817	43.85	25.7	23.71
			33.8	2.73	19.97	19.0667	42.68	18.98	27.44	11.87	47.08	36.4157	41.42	33.82	33.38	23.65	52.63	39.0225	48.01	38.93	43.68		33.8	1.43	6.86	0	44.66	21.27	8.78	23.1	45.69	11.754	43.16	31.18	30.76	26.14	52.42	16.6555	43.98	26.14	23.76
			34	2.57	20.06	19.1654	42.78	18.54	27.82	11.64	47.37	36.546	41.48	33.42	33.49	23.74	52.79	39.4756	48.15	38.7	43.94		34	1.53	7.13	0	44.69	21.37	8.9	23.06	46.14	12.147	43.32	31.3	31.09	26.2	52.63	16.4456	44.17	26.52	24.07
			34.3	2.94	20.06	19.5296	42.9	18.64	27.83	11.46	47.54	36.7802	41.49	33.68	33.79	24.12	53.13	39.7701	48.33	39.15	44.17		34.3	2.28	7.15	0	44.7	21.59	9.29	23.33	46.36	12.3039	43.34	31.31	31.54	26.41	52.7	16.5508	44.18	26.86	24.51
			34.5	3.07	20.1	19.7701	42.78	18.69	27.79	11.47	47.31	36.7947	41.47	33.63	33.88	24.43	53.27	39.8525	48.47	39.24	44.22		34.5	2.58	6.77	0	44.71	21.82	9.34	23.74	46.44	12.2686	43.71	31.31	31.92	26.47	52.63	16.9385	44.21	27.02	24.6
			34.8	3.13	20.21	19.5872	42.79	18.67	28.02	11.08	47.5	36.8209	41.38	33.59	33.82	24.31	53.36	39.9711	48.42	39.22	44.62		34.8	2.73	6.76	0	44.9	22.27	9.54	24.3	46.97	12.2046	43.9	31.47	32.37	26.54	52.81	17.0263	44.35	27.08	25.04
			35	2.96	20.19	19.4134	42.74	18.59	28.08	11.05	47.67	37.0822	41.16	33.49	33.67	24.29	53.51	40.3586	48.4	39.07	44.76		35	2.73	7.13	0	45.11	22.35	9.73	24.25	47.15	12.2682	44.07	31.51	32.54	26.44	52.91	16.8181	44.39	27.27	25.11
			35.3	2.97	20.04	19.7845	42.46	18.7	28.03	10.54	47.92	37.4209	40.94	33.33	33.76	24.63	53.55	40.7884	48.47	39.03	44.98		35.3	3.28	7.32	0	45.22	22.71	10.13	24.31	47.71	12.2011	44.22	31.8	33.11	26.34	53.14	17.1448	44.54	27.38	25.54
			35.5	2.96	19.71	19.9055	42.53	18.62	28.41	10.68	47.74	37.4197	41	33.32	34.17	24.6	53.63	40.6845	48.65	38.93	45.35		35.5	3.89	7.44	0	45.27	22.57	10.54	24.51	48.03	12.2092	44.13	31.74	33.31	26.81	53.52	17.0955	44.62	27.3	25.81
			35.8	2.9	19.83	20.2585	42.49	18.91	28.36	10.59	47.87	37.4889	41.07	33.42	34.59	24.87	53.7	41.4944	48.78	39.25	45.72		35.8	4.12	7.24	0	45.06	23	11.1	24.57	48.08	12.6144	44.15	32.02	33.75	26.91	53.71	17.2073	44.77	27.44	26.28
			36	2.64	19.61	20.2393	42.6	18.96	28.3	10.46	47.98	37.6497	41.29	33.54	34.66	24.91	53.7	41.8337	48.81	39.62	45.73		36	4.37	7.13	0	45.08	23.03	11.35	24.62	48.34	12.9237	44.07	31.97	33.93	26.89	53.78	17.1229	44.61	27.44	26.44
			36.3	2.96	19.63	20.3668	42.55	19.29	28.43	10.54	48.1	37.9049	41.31	33.74	35.25	25.25	53.82	42.0405	48.8	39.8	46		36.3	4.62	7.17	0	44.85	22.91	11.56	24.61	48.27	13.0953	43.91	32.21	34.21	26.79	53.96	16.8809	44.53	27.53	26.89
			36.5	2.55	19.28	20.611	42.72	18.93	28.54	10.42	48.24	38.1738	41.36	33.51	35.49	25.36	53.9	42.3378	48.93	39.77	46.16		36.5	4.75	7.39	0	44.87	22.75	11.6	24.81	48.74	12.9945	44.04	32.25	34.41	26.97	53.85	16.7949	44.58	27.83	27.09
			36.8	2.46	19.14	20.3712	42.68	18.91	28.43	10.29	48.11	38.1731	41.43	33.36	35.58	25.38	53.81	42.3815	49.03	39.91	46.25		36.8	4.55	8.02	0	44.88	22.64	11.59	24.46	49.18	13.1686	44.08	32.08	34.6	26.83	53.93	16.8717	44.46	27.83	27.3
			37	2.53	19.13	20.1631	42.65	18.97	28.54	10.21	48.45	38.016	41.36	33.4	35.61	25.43	53.9	42.0866	49.26	39.99	46.41		37	4.81	8.02	0	44.89	22.6	11.71	24.36	49.37	13.0394	44.25	32.01	34.78	26.62	54.02	17.1243	44.56	27.91	27.38
			37.3	2.66	19.19	20.495	42.42	19.26	28.86	10.34	48.76	38.0702	41.17	33.58	35.7	25.7	54.07	42.3608	49.31	40.08	46.38		37.3	4.92	7.79	0	44.96	23.02	11.47	24.51	49.66	13.184	44.5	32.62	34.88	26.7	54.12	16.8657	44.54	28.16	27.57
			37.5	2.69	19.11	20.4801	42.32	19.13	29.05	10.45	48.86	37.8226	40.84	33.69	36.04	25.75	54.2	41.8561	49.27	40.28	46.34		37.5	4.67	7.45	0	44.98	22.98	11.27	24.09	49.74	12.5818	44.5	32.55	34.93	26.58	54.12	17.0435	44.53	28.32	27.7
			37.8	3.03	18.76	20.5075	42.26	19.28	29.1	10.66	48.72	37.9114	40.96	33.75	36.14	26.12	54.24	41.9285	49.5	40.45	46.65		37.8	4.67	7.01	0	45.13	22.97	11.46	23.81	49.87	12.5074	44.75	32.83	35.1	26.55	54.17	17.1595	44.68	28.3	27.92
			38	2.96	18.61	20.5292	42.01	19.05	29.11	10.45	48.84	37.756	40.73	33.73	36.06	26.44	54.41	41.94	49.37	40.53	46.88		38	5.1	6.96	0	44.9	23.45	11.4	23.9	50.05	12.3918	44.71	33.1	35.38	26.6	54.32	17.3877	44.81	28.5	28.31
			38.3	2.82	18.4	20.6321	41.83	18.64	29.51	10.41	48.92	37.9211	40.45	33.95	36.43	26.53	54.38	41.8965	49.29	40.47	47.05		38.3	5.19	6.85	0	44.84	23.07	11.46	24.12	50.34	12.1013	44.79	32.91	35.47	26.5	54.27	17.4835	44.78	28.62	28.42
			38.5	2.6	18.08	20.8589	41.71	18.34	29.48	9.96	48.89	37.8552	40.38	33.86	36.75	26.4	54.48	42.0476	49.43	40.45	47.06		38.5	4.64	6.46	0	44.78	22.79	11.27	24.46	50.35	12.2978	44.74	32.8	35.52	26.37	54.29	17.4128	44.66	28.45	28.53
			38.8	2.61	17.77	20.7799	41.69	18.48	29.86	9.85	48.92	37.9933	40.25	33.83	36.74	26.64	54.53	42.3599	49.39	40.48	47.22		38.8	3.86	6.26	0	44.64	23.03	11.16	24.53	50.22	12.5494	45.1	32.88	35.71	26.04	54.43	17.4639	44.85	28.75	28.58
			39	2.55	17.2	20.7437	41.5	18.32	29.96	9.61	48.9	37.8815	40.13	33.74	36.9	26.75	54.51	42.4477	49.27	40.45	47.55		39	3.62	5.91	0	44.78	22.65	11.33	24.33	50.28	12.6174	45.31	32.78	36	25.94	54.29	17.5867	45.11	28.37	28.79

## Sheet: Figure 3B
	Figure 3B
				A549-spike																				A549
			Incubation time (hour)	tEGFR NK						sIL15 NK						mACE2-CAR_sIL15 NK							Incubation time (hour)	tEGFR NK						sIL15 NK						mACE2-CAR_sIL15 NK
			0	0	0	0	0	0	0	0	0	0	0	0	0	0	0	0	0	0	0		0	0	0	0	0	0	0	0	0	0	0	0	0	0	0	0	0	0	0
			0.3	2.82	3.99	0	0	0	0.55	2.2	2.31	0	0	0	0.46	1.48	1.57	0	0	0	0.48		0.3	4.06	6.42	0	0	0	0.51	1.41	4.41	0	0	0	0.46	1.14	4.05	0	0	0	0
			0.5	4.44	6.49	0	0	0	1.26	3.46	5.56	0	0	1.89	0.63	2.24	4.46	0.4918	0.4	0	0.72		0.5	6.3	10.89	0	0	0	0.45	2.03	8.61	0	0	0	0.98	1.11	8.48	0.2823	0	0	0
			0.8	5.02	8.39	0	0	0.56	1.48	4.29	8.34	0	0	3.74	0.88	2.82	8.25	1.5827	1.48	0	1.39		0.8	8.11	13.18	0	0	0	0.96	2.31	12.09	0.3151	0	0	1.23	1.73	12.88	0.857	0.68	0	0
			1	5.57	9.96	0	0.61	1.57	1.98	5.22	10.41	0	0	4.69	1.45	3.56	10.62	1.6604	2.93	0	1.87		1	9.32	15.53	0.4953	0	0	1.11	2.97	16.01	1.1701	0.44	0	1.81	2.37	17.02	1.6489	1.41	0	0.17
			1.3	5.66	10.61	0.5845	2.29	1.12	2.31	5.84	11.97	0	0.63	4.61	1.83	4.32	12.48	3.262	3.72	0	1.9		1.3	9.47	16.9	0.2477	1.01	0	1.81	2.91	17.59	2.1865	1.58	0	2.33	2.21	19.56	2.0597	2.08	0	0.58
			1.5	5.73	10.94	0.9474	2.47	1.82	2.85	5.97	13.05	0.4234	0.49	5.07	2.38	5.04	13.54	4.4303	4.31	0	2.76		1.5	9.34	19.08	0.4343	1.92	0	2.14	2.83	19.39	3.4274	4.06	0	2.36	2.31	21.25	2.4545	2.61	0	0.66
			1.8	6.18	11.19	1.2715	3.67	3.14	3.58	6.74	13.79	1.2707	1.71	6.35	3.2	5.51	14.42	6.9491	5.71	0.08	3.99		1.8	8.99	20.16	0.375	2.52	0	2.52	2.12	20.39	4.3592	4.87	0	2.93	1.43	22.01	2.5926	3.48	0	0.93
			2	5.22	11.12	2.0795	4.46	2.94	4.23	6.2	14.4	2.0754	2.3	6.66	3.99	5.52	14.78	7.5589	6.99	0.77	4.68		2	8.33	20.79	0.5402	3.32	0	2.75	1.83	21.04	4.5031	5.22	0	3.5	1.09	22.82	2.574	4.19	0	1.05
			2.3	5.55	10.61	2.3267	5.42	3.83	4.46	6.96	14.44	2.4575	3.2	7.98	4.16	6.27	15.7	7.7772	8.29	2.34	4.7		2.3	7.19	20.26	0.9174	4.23	0	2.88	0.54	21.74	4.9454	6.47	0	3.7	0.3	23.8	2.8123	4.81	0.14	1.43
			2.5	5.47	10.42	2.8973	5.69	4.15	4.77	7.2	15.23	3.2406	3.36	8.87	4.18	6.45	16.63	8.6457	9.13	3.7	4.78		2.5	6.31	19.6	0.8837	5.23	0	2.9	0	22.06	5.0259	6.79	0.92	4.17	0	24.08	2.4172	5.55	1.23	1.95
			2.8	4.88	10.39	3.014	6.6	4.71	5.17	7.58	15.02	3.31	4	9.39	4.43	6.83	17.28	10.1717	9.4	5.07	4.86		2.8	5.2	19.86	0.9247	6.04	0	2.89	0	22.89	5.7044	7.84	1	4.47	0	24.4	1.9318	7.09	1.9	2.2
			3	4.68	10.48	3.2821	6.69	4.5	5.79	7.45	15.35	3.9954	4.53	9.53	4.33	6.68	17.7	10.9672	10.23	5.12	5.17		3	4.83	19.58	1.0634	6.25	0	3.22	0	23.03	6.3681	8.51	1.99	5.07	0	24.58	1.7075	7.97	2.28	2.74
			3.3	4.01	10.16	3.7973	6.87	4.51	6.32	7.07	15.47	5.478	5.13	9.54	4.44	6.87	17.96	11.8903	10.9	5.72	5.33		3.3	4.54	19.27	1.0086	6.89	0	3.73	0	22.35	6.9852	9.49	2.48	5.11	0	24.6	1.8694	8.97	2.99	3.17
			3.5	4.1	10.33	3.757	7.67	5	7.16	7.36	14.95	5.9369	5.75	9.44	4.71	7.32	17.85	12.0471	11.21	6.18	5.5		3.5	4.13	18.43	0.9586	7.96	0	4.01	0	22.37	7.3666	10.43	3.06	4.94	0	23.94	1.9618	10.02	3.42	3.08
			3.8	3.28	9.9	3.9564	8.48	4	7.4	6.88	14.14	6.4498	6.69	8.41	5.09	7.31	17.58	12.707	12.16	5.31	5.51		3.8	4.23	17.98	0.3914	8.15	0	4.13	0	22.77	7.2604	10.54	3.05	5.1	0	24.11	1.7424	9.95	4.09	3.09
			4	3.38	9.92	3.6844	9.27	4.07	7.87	7.01	14.04	6.1709	7.09	8.52	5.71	7.94	17.8	12.9705	12.88	5.53	5.97		4	3.11	18.44	0.4943	7.97	0	4.28	0	22.6	7.48	10.26	2.85	5.51	0	24.19	1.5696	10	3.94	3.65
			4.3	3.29	10	3.4369	9.19	3.16	7.94	6.89	13.89	6.073	6.48	8.1	5.77	7.63	17.9	12.4209	12.36	4.98	6.2		4.3	2.38	17.91	0	8.61	0	4.79	0	22.13	6.779	11.11	2.72	5.86	0	23.57	0.5818	10.68	4.31	3.68
			4.5	2.44	9.54	3.1731	9.6	2.86	8.26	6.49	14.04	5.8396	6.76	7.94	5.96	7.26	17.75	12.5079	12.26	4.77	6.2		4.5	0.21	16.6	0	8.08	0	4.98	0	21.54	6.8423	11.01	3.24	5.99	0	23.39	0.2289	10.22	4.53	3.52
			4.8	2.03	9.74	3.3817	9.37	2.92	8.39	6.82	13.6	6.5111	6.98	8.64	6.16	6.67	17	12.4825	12.56	5.26	6.42		4.8	0	16.23	0	8.64	0	4.81	0	20.52	7.0609	11.47	3.34	5.9	0	23.6	0.4696	10.31	4.72	2.8
			5	1.2	9.37	3.1442	9.48	2.72	8.72	6.2	13.1	6.5189	7.46	9.67	6.47	5.96	16.04	12.1297	12.84	4.79	6.5		5	0	16.13	0	8.71	0	4.72	0	20.74	7.2138	11.25	3.91	6.29	0	23.34	0.8327	9.75	5.08	2.55
			5.3	0.85	9.27	2.7561	9.31	1.73	9.13	5.72	12.93	6.2059	7.47	8.89	6.49	5.6	15.43	11.58	12.6	3.76	6.61		5.3	0	15.44	0	9.03	0	4.71	0	19.61	7.1215	11.49	4.6	6.19	0	22.73	0.7548	10.06	5.17	2.42
			5.5	0.12	8.45	3.2781	9.15	1.64	9.12	5.46	12	6.5845	7.12	8.96	6.57	5.05	15.08	11.0133	12.2	3.98	6.66		5.5	0	14.92	0	9.64	0	4.73	0	19.03	6.4458	11.86	5.32	6.25	0	21.95	0.6009	10.08	5.13	2.85
			5.8	0	7.94	3.4064	8.8	0.92	8.76	4.75	11.43	7.3129	6.63	9.26	6.73	4.7	14.59	11.0779	11.92	3.62	6.49		5.8	0	15.32	0	9.42	0	4.83	0	17.93	6.3946	11.85	5.42	6.09	0	20.97	0.6968	10.19	5.52	3.13
			6	0	7.81	4.0636	8.99	0.29	8.55	4.05	10.56	7.7392	6.53	9.05	6.99	4.26	13.68	11.2376	11.82	3.26	6.6		6	0	14.58	0	10.14	0	5.07	0	17.37	6.7296	11.84	5.02	6.19	0	21.07	0.9094	10.46	4.92	3.34
			6.3	0	6.89	4.306	9	1.06	8.38	3.22	9.82	8.0915	6.35	8.93	7.42	3.58	12.86	12.3146	11.85	3.35	6.69		6.3	0	14.07	0	10.16	0	5.42	0	16.54	7.267	11.75	5.07	5.9	0	20.32	0.8982	10.08	4.3	3.44
			6.5	0	5.82	4.6854	9.13	0.57	8.72	2.74	8.9	8.3064	6.03	8.53	7.85	3.09	12.1	12.2926	11.91	3.24	7.07		6.5	0	14.32	0	10.54	0	4.87	0	16.17	6.8782	11.85	4.57	5.61	0	19.92	0.6856	10	3.9	3.11
			6.8	0	5.09	4.5274	9.24	0.59	9.03	1.45	8.03	8.4208	6.35	8.7	8.08	1.83	11.8	12.8423	12.34	3.32	7.46		6.8	0	13.98	0	10.28	0	4.53	0	15.38	7.0321	11.37	4.72	5.29	0	19.17	0.4271	9.37	3.66	2.96
			7	0	4.56	4.4726	9.57	0.89	9.04	1.21	7.82	8.0688	6.24	8.74	8.57	1.41	11.89	12.2957	12.79	4.48	7.83		7	0	13.9	0	9.99	0	5.02	0	14.27	7.0065	11.33	5.13	5.45	0	19.19	0.5089	9.05	4.53	3.09
			7.3	0	4.28	4.3408	9.57	1.1	9.11	0.7	7.85	8.4049	6.18	9.11	9.08	0.37	11.39	13.1326	13.41	4.98	8.22		7.3	0	12.72	0	10.02	0	5.08	0	13.65	6.8364	11.46	4.06	5.92	0	18.87	0	8.79	2.89	3.81
			7.5	0	4.21	4.3504	9.17	1.23	8.89	0.06	7.24	8.3907	6.24	8.59	9.5	0	10.7	13.3143	13.39	4.77	8.15		7.5	0	12.16	0	10.3	0	5.63	0	13.13	7.0763	11.57	3.82	6.52	0	18.35	0	8.6	3.47	4.07
			7.8	0	4.11	4.3813	9.79	1.43	8.64	0	7.19	9.0169	6.11	8.33	10.02	0	10.44	13.503	12.92	4.62	8.75		7.8	0	11.74	0	10.54	0	5.48	0	12.89	7.2126	12.05	4.31	6.36	0	18.64	0	8.89	3.92	4.04
			8	0	3.5	3.8852	9.96	1.26	8.84	0	6.65	8.8677	6.38	8.13	10.61	0	9.82	13.4427	12.67	4.52	9.08		8	0	11.57	0	10.43	0	5.77	0	12.42	7.3411	12.36	4.82	6.34	0	19.15	0	8.32	3.21	3.93
			8.3	0	2.81	3.4657	10.1	0.98	8.79	0	5.9	8.8932	6.43	7.87	11.24	0	9.35	14.0473	12.46	4.58	9.27		8.3	0	11.22	0	10.2	0	5.92	0	12.1	8.0461	12.14	5.1	6.14	0	18.98	0	8.17	3.48	3.74
			8.5	0	2.41	3.7419	10.51	1.27	9.1	0	5.62	9.4363	6.98	7.42	11.58	0	8.54	14.709	11.43	4.52	9.06		8.5	0	10.19	0	8.82	0	5.79	0	11.88	8.8743	10.85	5.2	5.7	0	19.13	0.2992	7.01	3.21	3.3
			8.8	0	2.3	3.884	10.62	0.26	8.78	0	5.31	9.5256	6.98	6.84	11.75	0	8.19	14.617	11.47	3.35	9.31		8.8	0	9.4	0	8.64	0	5.93	0	10.81	8.6886	11.26	5.06	5.66	0	18.42	0	7.2	3.52	3.54
			9	0	1.5	3.8521	10.46	0.14	8.86	0	4.55	9.5881	6.84	7.02	12.17	0	8.07	14.1977	11.42	3.61	9.7		9	0	9.2	0	8.01	0	6.05	0	10.56	8.4286	10.56	4.92	5.92	0	18.29	0	6.28	3.36	3.85
			9.3	0	1.27	4.319	10.6	0.49	8.29	0	4.69	10.1406	6.6	6.87	12.6	0	8.3	14.3508	11.56	4.14	9.71		9.3	0	8.69	0	7.64	0	6.07	0	10.34	8.1939	10.23	4.39	5.43	0	17.94	0	6.1	2.74	3.65
			9.5	0	0.91	4.5813	10.34	1.15	7.88	0	4.97	10.4996	6.48	6.71	13.18	0	8.65	15.4763	11.04	4.56	10.51		9.5	0	7.85	0	7.41	0	5.61	0	10.47	8.4894	9.75	4.88	4.88	0	18.1	0	6.04	3.23	3.28
			9.8	0	1.18	4.7693	10.49	2.01	7.77	0	4.86	10.9237	6.71	6.84	13.43	0	8.88	15.2516	11.16	5.48	10.62		9.8	0	6.96	0	6.99	0	5.3	0	10.92	8.2422	9.61	4.95	4.36	0	17.79	0	5.62	3.41	3.21
			10	0	0.87	4.9188	10.94	2.48	7.42	0	4.7	11.1577	7.05	6.64	13.29	0	9.15	15.4552	10.85	5.84	10.28		10	0	6.91	0	7.84	0	5	0	10.55	8.3238	10.22	5.26	4.44	0	17.27	0	5.99	2.92	2.72
			10.3	0	0.47	5.0731	11.8	2.47	7.76	0	4.04	11.0752	7.48	6.54	13.57	0	8.59	15.6008	11.06	6.42	10.53		10.3	0	6.14	0	7.85	0	4.88	0	10.31	8.2098	10.28	5.65	4.6	0	16.99	2.3198	6.3	3.08	2.9
			10.5	0	0.65	5.2909	11.72	3.03	7.59	0	4.19	10.8252	7.43	6.83	14.05	0	8.48	15.706	11.09	6.72	11.08		10.5	0	6.15	0	7.77	0	4.89	0	9.66	8.1709	10.31	5.66	4.73	0	16.64	2.1906	6.29	4.47	2.88
			10.8	0	0.41	5.1073	12.05	3.21	7.88	0	3.89	10.7567	7.93	6.69	14.59	0	7.97	15.1357	11.82	6.79	11.62		10.8	0	4.72	0	8.35	0	5.26	0	9.46	8.2625	10.44	6.24	5.02	0	16.73	1.8193	6.2	4.72	3.02
			11	0	0.3	5.3618	11.98	3.95	8.06	0	4.25	10.9241	8.05	7	15.12	0	8.11	15.0031	12.21	7.38	12.04		11	0	3.6	0	8.14	0	5.04	0	9.41	8.0918	10.3	6.37	5.38	0	16.6	1.5685	6.62	5.32	3.02
			11.3	0	0	5.0776	12.68	3.88	7.92	0	4.23	11.1845	8.33	7.05	15.49	0	8.22	15.0618	12.63	7.89	12.06		11.3	0	2.91	0	8.53	0	4.68	0	8.84	8.2418	10.64	6.57	5.35	0	16.64	1.3694	6.85	5.35	3.22
			11.5	0	0	4.712	13.1	3.95	8.21	0	4.22	11.2591	8.46	7.29	16.11	0	8.25	14.5333	12.1	7.93	12.57		11.5	0	3.27	0	8.69	0	4.54	0	9.3	8.0053	11.02	7.21	5.45	0	17.42	0.7034	7.42	5.64	3.14
			11.8	0	0	5.7237	14.36	3.57	7.99	0	4.33	11.957	8.99	6.63	16.12	0	8.91	15.2122	12.78	7.87	12.7		11.8	0	2.85	0	8.31	0	4.61	0	9.73	8.0207	11.43	7.82	5.23	0	17.54	0.8062	7.21	6.27	3.06
			12	0	0	6.217	14.66	2.52	8.48	0	4.35	12.9337	9.22	5.56	16.68	0	9.25	15.634	13.07	7.08	13.33		12	0	2.4	0	8.49	0	4.19	0	10.17	7.7422	11.45	8.54	5.37	0	18.25	0.6697	7.08	6.8	2.63
			12.3	0	0	6.6434	14.43	2.78	8.69	0	4.6	13.5989	9.55	5.58	16.9	0	9.72	15.9138	12.97	7.39	13.67		12.3	0	1.5	0	8.74	0	3.75	0	9.89	7.9114	11.26	9.18	5.21	0	18.36	0.9959	6.85	7.17	2.28
			12.5	0	0	6.9112	14.62	3.05	8.97	0	5.27	13.4317	9.65	5.74	17.45	0	10.33	15.5956	13.23	7.57	14.29		12.5	0	0.87	0	9.4	0	3.77	0	9.81	7.6698	12.04	9.14	5.42	0	18.42	0.6438	6.96	7.04	2.12
			12.8	0	0	6.8964	14.9	3.37	9.06	0	4.91	13.2585	9.68	5.25	17.75	0	10.26	15.6348	13.32	8.09	14.85		12.8	0	0.98	0	9.72	0	3.39	0	10.19	7.5758	12.87	9.28	5.39	0	18.8	1.4096	7.02	7.2	1.81
			13	0	0	7.3383	15.1	3.23	9.09	0	4.9	13.3464	9.77	4.46	17.96	0	10.76	15.5547	13.74	7.82	15.18		13	0	0.33	0	9.75	0	3.48	0	10.06	7.4168	13.02	9.75	5.51	0	19.34	1.6921	7.27	7.36	1.62
			13.3	0	0	7.3287	15.27	3.52	8.97	0	5.18	13.7172	10.05	4.74	18.37	0	11.22	15.6632	13.58	8.19	15.47		13.3	0	0.09	0	9.6	0	3.29	0	10.67	7.4372	13.58	9.71	5.05	0	19.76	2.0311	7.98	7.32	1.38
			13.5	0	0	7.8101	15.43	3.43	9.02	0	5.38	14.042	10.2	5.19	18.57	0	11.3	15.8321	14.2	8.54	15.78		13.5	0	0.37	0	9.6	0.56	3.96	0	10.95	7.2662	13.21	10.63	5	0	19.59	2.173	8.16	7.71	1.79
			13.8	0	0	8.0605	15.9	3.73	8.61	0	5.9	14.5473	10.96	5.25	18.4	0	11.62	16.057	15.03	8.8	15.71		13.8	0	0	0	9.76	1.3	4.02	0	10.91	7.1514	13.12	10.89	5.12	0	19.62	2.0209	8.72	8.24	1.87
			14	0	0	8.2016	16.2	4.05	9.03	0	6.12	14.3458	11.31	6.09	18.84	0	12.08	17.1675	15.5	9.66	16.45		14	0	0	0	9.91	1.24	3.8	0	11.2	7.6434	13.13	11.51	4.62	0	19.77	1.4402	8.74	8.81	1.6
			14.3	0	0	8.6913	16.12	5.02	9.01	0	6.4	14.3857	11.62	6.33	18.9	0	12.67	18.2031	15.94	9.53	17.2		14.3	0	0.1	0	10.26	1.2	3.97	0	11.13	8.2186	13.41	12.01	4.56	0	20.04	1.3028	9.2	9.18	1.59
			14.5	0	0	8.6788	16.62	4.9	9.14	0	5.82	14.1868	11.97	6.55	19.18	0	12.59	18.9161	16.55	9.54	17.73		14.5	0	0	0	10.83	1.52	4.43	0	11.28	8.633	14.1	12.45	4.9	0	20.11	1.3906	9.89	9.02	1.66
			14.8	0	0	9.0048	17.17	4.96	9.9	0	6.08	14.2466	12.24	6.73	19.76	0	12.59	19.6099	16.92	10.05	18.84		14.8	0	0	0	11.37	2	4.6	0	11	8.9644	14.14	13.04	5.36	0	20.52	1.54	9.99	9.54	1.66
			15	0	0	9.0719	17.72	5.07	10.31	0	6.41	14.4071	12.97	7.2	20.38	0	12.56	19.8671	17.55	10.48	19.54		15	0	0	0	12.04	2.5	4.87	0	10.99	9.0006	14.83	13.38	4.85	0	20.96	1.9613	10.25	10.09	1.61
			15.3	0	0	9.0112	18.32	5.15	10.31	0	6.61	14.5487	13.16	7.48	20.6	0	13.29	19.8468	18.55	11.09	20.07		15.3	0	0	0	12.98	2.59	5.13	0	10.77	8.8045	15.66	13.54	4.93	0	20.72	2.0834	10.94	10.11	1.74
			15.5	0	0	9.1418	18.52	5.33	10.42	0	7.42	14.4839	13.01	7.41	20.87	0	14.22	20.2443	18.63	11.27	20.61		15.5	0	0	0	13.67	3.41	5.31	0	10.93	9.1342	16.13	14.01	5.08	0	20.96	1.9298	11.22	10.31	2.21
			15.8	0	0	9.2172	18.81	5.64	10.48	0	8.19	14.5394	13.04	7.66	21.34	0	14.82	20.2713	19.23	11.97	21.23		15.8	0	0	0	14.18	4.29	5.56	0	11.21	9.4988	16.14	14.77	5.37	0	20.76	1.8278	11.73	10.82	2.2
			16	0	0	9.5448	19.52	6.51	10.48	0	8.4	14.7009	13.69	8.51	22.22	0	15.26	20.6782	19.92	12.69	21.65		16	0	0	0	14.68	4.4	5.68	0	11.24	9.4759	16.59	15.24	5.87	0	21.25	2.2178	12.25	11.06	2.24
			16.3	0	0	9.5549	19.95	6.44	10.85	0	8.63	14.7334	14.42	8.87	22.41	0	15.74	21.4132	20.51	13.18	22.04		16.3	0	0	0	14.95	4.61	5.63	0	11.15	9.935	16.81	15.75	6.31	0	21.17	2.0377	12.4	11.11	2.58
			16.5	0	0	9.5154	20.16	6.54	11.23	0	8.97	14.8003	14.8	8.81	22.82	0	16.34	21.759	21.16	13.51	22.77		16.5	0	0	0	15.34	5.04	5.76	0	11.19	10.2006	16.78	16.15	6.55	0	21.17	1.8539	12.41	11.83	2.84
			16.8	0	0	9.6405	20.73	6.68	11.27	0	9.12	15.3341	14.91	8.94	23.13	0	16.65	21.8152	21.44	13.88	23.06		16.8	0	0	0	15.5	5.31	5.95	0	11.3	10.1604	16.72	16.31	6.62	0	21.26	1.9785	12.54	12.03	3.27
			17	0	0	9.4605	21.02	7	11.29	0	9.59	15.5968	15.63	9.43	23.1	0	17.41	21.9217	22.06	14.56	23.08		17	0	0	0	15.92	4.96	6.17	0	11.92	10.0659	16.98	15.77	6.98	0	21.36	2.202	12.81	11.68	3.47
			17.3	0	0	9.056	20.95	6.72	11.29	0	9.77	15.7206	15.65	9.58	23.02	0	17.94	21.9411	22.42	15.36	23.03		17.3	0	0	0	16.34	5.71	6.47	0	12.66	9.944	17.56	16.31	7.02	0	21.34	2.4521	13.39	12.67	3.69
			17.5	0	0	9.3494	20.82	7.11	11.14	0	9.84	16.1336	15.85	9.91	23.02	0	18.21	22.0385	22.89	15.97	23.47		17.5	0	0	0	16.82	5.99	6.37	0	12.96	9.5978	18.23	16.39	6.79	0	21.57	2.3797	14.1	12.45	3.45
			17.8	0	0	9.4935	21	7.17	11.09	0	9.92	16.2499	16.1	10.26	23.08	0	18.35	21.9045	23.33	16.38	23.62		17.8	0	0	0	16.81	6.17	6.41	0	12.76	9.4624	18.63	16.35	6.65	0	22.02	2.6469	14.26	12.47	3.54
			18	0	0	9.67	21.37	7.31	11.12	0	10.2	16.6377	16.13	10.45	23.27	0	19.03	22.2503	23.35	16.61	24.04		18	0	0	0	17.27	6.11	6.64	0	12.9	9.6825	19.66	16.79	6.76	0	22.49	2.9765	14.57	12.74	3.55
			18.3	0	0	9.8992	21.65	7.15	11.19	0	11.39	16.8672	16.6	10.57	23.51	0	19.56	22.6028	23.78	16.57	24.14		18.3	0	0	0	17.3	6.5	6.89	0	13	9.852	19.99	17.2	7.48	0	22.36	3.1379	15.15	13.28	3.73
			18.5	0	0	9.7807	22.1	7.41	11.52	0	12.37	16.914	16.78	10.74	23.81	0	20.23	22.9003	23.97	17.07	24.51		18.5	0	0	0	17.7	6.84	7.06	0	13.28	9.869	20.18	17.29	7.8	0	22.58	3.4355	15.42	13.5	3.89
			18.8	0	0	9.8738	22.39	7.41	12.12	0	13.15	16.863	17.36	10.96	24.24	0	21.02	22.9088	24.08	16.74	25.31		18.8	0	0	0	18.19	7.21	7.28	0	13.82	9.8317	20.78	17.34	7.73	0	22.23	3.8049	15.97	13.74	4.01
			19	0	0	10.0198	22.5	7.39	12	0	13.68	16.8446	17.37	10.96	24.65	0	21.53	22.7185	24.27	16.87	25.78		19	0	0	0	18.49	7.5	6.94	0	13.98	9.9429	21.27	17.63	7.4	0	22.56	4.0561	16.59	13.87	3.74
			19.3	0	0	9.5877	22.46	7.38	12.13	0	14.03	16.5389	17.76	11.53	24.54	0	22.2	22.5748	24.68	17.09	26.04		19.3	0	0	0	19.01	8.13	6.92	0	14.24	10.2265	21.47	18.2	7.17	0	22.63	4.3091	16.88	14.54	3.85
			19.5	0	0	9.6731	22.64	7.6	11.99	0	14.31	16.6888	18.42	11.88	24.57	0	23.01	22.3921	25.41	17.51	26.42		19.5	0	0	0	19.12	8.27	7.07	0	14.98	9.9287	21.75	18.34	7.21	0	23.27	5.0163	17.06	15.04	4.32
			19.8	0	0	9.5619	22.84	7.33	12.3	0	14.53	16.4821	18.85	12.07	24.96	0	23.76	22.6946	25.89	17.82	27.17		19.8	0	0	0	19.15	8.35	7.24	0	16.23	10.0971	22.2	18.24	7.88	0	23.91	5.4875	17.03	15.17	4.62
			20	0	0	9.6647	23.41	7.8	12.71	0	14.86	16.7097	19.12	12.42	24.98	0	24.66	22.5955	26.3	18.31	27.8		20	0	0	0	19.64	9.34	7.59	0	17.22	10.1102	22.65	18.56	8.32	0	24.82	5.8867	17.79	15.3	5.07
			20.3	0	0.03	9.9133	23.42	7.94	13.28	0	15.35	17.0609	19.45	12.73	25.23	0	25.73	22.7665	26.66	18.99	28.05		20.3	0	0	0	19.93	9.8	8.05	0	17.92	10.1744	23.12	18.73	8.51	0	25.75	6.3207	18.11	15.68	5.58
			20.5	0	0	9.7669	23.53	8.12	13.79	0	15.76	17.3184	19.68	13.25	25.46	0	26.63	22.4581	27.08	19.41	28.27		20.5	0	0	0	20.19	10.19	7.83	0	18.44	9.9975	23.22	18.89	8.76	0	26.21	6.9396	18.76	15.71	5.68
			20.8	0	0.27	10.3155	23.68	8.17	14	0	16.89	17.6241	20.06	13.11	25.82	0	27.45	23.2313	27.43	19.72	28.75		20.8	0	0	0	20.28	10.29	7.69	0	18.49	10.2265	23.55	19.15	8.7	0	26.53	7.0017	19.32	16.01	5.91
			21	0	0.34	10.3591	23.68	7.98	14.31	0	17.02	17.0899	20.57	12.85	26.37	0	27.82	22.611	27.84	19.82	28.99		21	0	0	0	20.54	10.43	7.65	0	18.85	9.8782	23.99	19.15	9.16	0	26.25	6.8738	19.96	15.89	5.9
			21.3	0	0.45	10.4964	24.13	8.01	14.72	0	17.73	17.3079	21.12	13.07	26.44	0	28.29	22.9291	28.25	20.02	29.43		21.3	0	0	0	20.35	10.21	7.54	0	19.15	10.0553	24.04	19.03	9.36	0	26.15	6.8191	20.27	15.9	6.27
			21.5	0	0.66	10.7282	24.59	8.17	14.68	0	18.24	17.767	21.24	13.21	26.19	0	28.73	23.3889	29.06	20.4	29.45		21.5	0	0	0	20.96	10.83	7.6	0	19.13	10.151	24.44	19.38	9.56	0	26.46	6.9872	21.16	16.09	6.42
			21.8	0	0.57	11.0216	24.82	8.4	14.97	0	18.54	17.8219	21.87	13.3	26.24	0	29.57	23.5566	29.48	20.73	29.8		21.8	0	0	0	20.85	10.97	7.41	0	19.19	9.8998	24.73	19.44	9.68	0	26.65	7.0212	21.55	15.99	6.45
			22	0	0.55	11.1255	25.06	8.58	15.18	0	18.92	18.0765	21.97	13.57	26.46	0	30.24	23.5081	29.77	21.29	30.33		22	0	0	0	21.35	10.74	7.51	0	19.51	9.8994	25.06	19.27	9.86	0	27.04	7.5038	22.26	15.97	6.64
			22.3	0	0.48	11.2734	25.01	8.37	15.22	0	18.85	18.302	21.95	13.55	26.49	0	30.65	23.5701	29.77	21.42	30.45		22.3	0	0	0	21.72	11.14	8	0	19.88	9.6274	25.54	19.25	10.56	0	26.75	7.9612	22.77	16.38	7.62
			22.5	0	0.93	11.7659	25.28	8.21	15.61	0	18.84	18.8262	22.02	13.57	26.92	0.56	31.02	23.9745	30.11	21.15	31.07		22.5	0	0	0	21.83	11.37	8	0	19.86	9.4323	25.84	19.72	10.72	0	26.34	8.4528	23.62	16.34	7.64
			22.8	0	0.93	12.2908	25.62	8.94	15.64	0	19.38	19.12	22.49	13.74	26.92	0.5	31.63	24.109	30.47	21.64	31.49		22.8	0	0	0	21.68	11.49	8.27	0	19.68	9.0852	25.77	19.86	10.95	0	26.45	8.5395	23.7	16.25	7.93
			23	0	0.85	12.4168	25.74	9.26	15.8	0	19.6	19.2405	22.62	14.17	27.28	0.83	32.09	24.1363	30.86	22.16	31.53		23	0	0	0	21.92	11.51	8.31	0	19.99	8.9097	26.14	19.99	11.42	0	26.98	8.8783	23.78	16.39	8.16
			23.3	0	0.74	12.4216	25.73	9.37	16.37	0	20.07	19.3011	22.86	14.25	27.31	0.93	32.44	23.7895	31.15	22.34	31.78		23.3	0	0	0	22.69	11.11	8.34	0	19.94	8.7179	26.43	20.06	11.42	0	27.24	8.9443	24.24	16.2	8.63
			23.5	0	0.75	12.6373	25.84	9.86	16.68	0	20.06	19.3518	23.34	14.53	27.29	1.44	33.04	23.8449	31.31	22.62	31.94		23.5	0	0	0	22.89	11.31	8.12	0	20	8.8259	26.41	20.34	10.82	0	27.39	8.992	24.59	16.63	8.48
			23.8	0	0.77	12.7386	26.1	10.11	16.88	0	20.42	19.5974	23.42	15.03	27.3	1.76	33.29	23.7299	31.69	22.6	32.17		23.8	0	0	0	23.24	11.23	8.27	0	20.62	8.6169	26.63	20.22	10.73	0	27.22	8.8863	25.02	16.71	8.74
			24	0	1.08	12.6173	26.34	10.23	17.01	0	20.86	20.0262	23.66	15.1	27.39	2.02	33.64	23.4131	32.13	22.62	32.34		24	0	0	0	23.6	11.93	8.58	0	20.46	8.4461	27.24	20.4	11.1	0	27.1	9.0054	25.42	16.97	8.68
			24.3	0	0.89	12.9433	26.36	10.46	17.08	0	21.1	20.2996	23.77	15.71	27.38	2.02	33.91	24.2099	32.21	23.24	32.44		24.3	0	0	0	23.85	12.24	8.33	0	20.87	8.9306	27.85	20.76	11.3	0	27.32	9.1319	26.01	17.32	8.59
			24.5	0	0.99	13.3478	26.87	10.51	16.85	0	21.3	20.8265	24.18	16.01	27.13	2.1	34.4	24.4638	32.44	23.53	32.33		24.5	0	0	0	23.81	12.53	8.59	0	21.12	8.7729	28.43	20.97	11.51	0	27.54	9.5068	26.07	17.5	8.69
			24.8	0	1.13	13.1734	26.94	10.48	17	0	21.41	20.9508	24.69	15.84	27.26	1.99	34.79	24.8337	32.5	23.52	33.03		24.8	0	0	0	24.33	13.11	8.8	0	21.41	8.9765	29.11	21.01	11.42	0	27.43	9.6549	26.47	18.03	9.05
			25	0	1.46	13.3544	26.99	10.73	17.13	0	21.92	21.0571	24.94	15.96	27.29	1.87	35.07	25.152	32.48	23.88	33.11		25	0	0	0	24.82	13.3	9.19	0	21.38	9.0117	29.29	21.01	11.64	0	27.41	9.9838	26.59	17.96	9.59
			25.3	0	1.8	13.0363	27.24	11.18	16.74	0	22	21.0993	25.12	16.22	27.4	1.91	35.44	24.8692	32.57	24.27	32.93		25.3	0	0	0	24.95	13.72	9.07	0	20.85	8.9374	29.37	21.25	11.9	0	27.4	10.5124	26.69	18.11	9.9
			25.5	0	2.16	12.9355	27.26	11	16.38	0	22.2	20.9732	25.1	15.99	27.47	1.84	35.65	24.5163	32.89	24.6	33.19		25.5	0	0	0	25.09	13.9	8.82	0	20.91	8.5171	29.22	21.61	11.79	0	27.59	10.0764	26.42	18.21	9.75
			25.8	0	2.34	13.3543	27.38	11.46	16.79	0	22.38	21.4091	25.53	16.48	27.71	1.79	35.78	24.3288	33.44	24.9	33.95		25.8	0	0	0	25.45	13.81	8.72	0	20.61	8.2912	29.38	21.75	11.72	0	27.62	10.0456	26.52	18.27	9.73
			26	0	2.42	13.9336	27.12	11.84	17.21	0	22.66	21.5535	25.57	16.7	28.04	1.59	36.23	24.8978	33.55	25.15	34.34		26	0	0	0	25.3	13.89	8.58	0	20.6	8.5409	29.25	21.95	11.59	0	27.88	10.085	26.55	18.22	9.56
			26.3	0	2.97	13.9666	27.44	11.77	17.38	0	23.09	21.7241	25.71	16.69	28.01	1.41	36.93	25.1474	33.95	25.3	34.4		26.3	0	0	0	25.5	14.36	8.3	0	20.68	8.5225	29.49	22.69	11.81	0	27.77	10.3402	26.72	18.89	9.83
			26.5	0	3.12	14.4006	27.65	11.9	17.08	0	23.02	21.744	26.14	16.79	27.69	1.63	37.14	25.2663	34.5	25.74	34.57		26.5	0	0	0	25.85	14.96	8.12	0	21.14	8.3868	29.88	22.92	11.93	0	27.6	10.5374	27.09	19.15	9.63
			26.8	0	3.7	14.8135	28.12	12.25	17.45	0	23.57	22.136	26.5	17.33	27.94	1.92	37.75	25.421	34.59	25.96	34.62		26.8	0	0	0	26.34	15.13	8.11	0	21.35	8.2355	30.06	23.08	12.45	0	27.85	10.373	27.07	19.09	10.18
			27	0	4.06	15.0488	28.35	12.61	17.51	0	23.79	22.0942	26.88	17.5	27.94	2.02	38	25.6059	35.09	26.43	34.68		27	0	0	0	26.23	15.15	8.02	0	21.6	8.3595	30.28	23.02	12.64	0	27.92	10.5541	26.92	19.29	10.23
			27.3	0	4.08	15.204	28.33	12.68	18.07	0	23.73	21.9644	26.84	16.97	28.18	2.34	38.32	25.9066	35.08	26.31	35.06		27.3	0	0	0	26.66	15.39	7.83	0	21.91	8.4258	30.6	23.22	12.52	0	28.13	10.8246	27.04	19.36	10.14
			27.5	0	4.44	15.569	28.56	12.58	18	0	24.06	21.9045	27.1	17.42	28.13	2.6	38.64	25.9383	35.32	26.43	35.34		27.5	0	0	0	27.01	15.47	7.68	0	21.97	8.346	30.75	23.28	12.52	0	28.35	10.8686	27.24	19.49	10.32
			27.8	0	4.41	15.8672	28.66	12.69	18.11	0	24.03	22.3254	27.32	17.78	28.3	2.71	38.94	26.0707	35.58	26.71	35.53		27.8	0	0	0	27.24	15.42	7.55	0	22	8.13	30.69	23.47	13	0	28.66	11.0314	27.26	19.58	10.45
			28	0	4.78	15.9537	29.21	12.87	18.22	0	24.62	22.4961	27.92	17.68	28.41	2.66	39.39	26.7764	36.11	26.71	35.59		28	0	0	0	27.48	15.63	7.62	0	22.4	8.3571	30.75	23.54	12.87	0	29.35	11.1067	27.69	19.68	10.56
			28.3	0	4.8	16.4224	29.14	12.98	18.41	0	24.72	23.0853	28.11	17.45	28.06	3.43	39.65	27.4898	36.46	26.56	35.57		28.3	0	0	0	27.92	16.09	7.5	0	22.56	8.5614	31.32	23.99	12.63	0	29.82	11.5662	28.27	19.78	10.46
			28.5	0	4.92	16.4851	28.99	12.56	18.29	0	24.97	23.2874	27.77	17.42	27.74	3.22	40	28.0763	36.34	26.51	35.47		28.5	0	0	0	27.83	16.74	7.68	0	23.03	9.046	31.48	24.43	12.75	0	30.6	11.8372	28.06	20.08	10.46
			28.8	0	4.93	16.6404	28.83	12.55	18.51	0	25.2	23.1619	27.72	17.27	27.95	3.49	40.01	27.9298	36.32	26.32	35.86		28.8	0	0	0	27.85	17.03	7.61	0	23.19	9.0465	31.59	24.72	13.2	0	30.84	11.4175	28.3	20.3	10.37
			29	0	5.07	16.5354	29.28	12.56	18.54	0	25.08	23.391	27.95	17.71	27.89	3.26	39.95	28.0266	36.86	26.43	35.99		29	0	0	0	28.07	17.47	7.67	0	23.42	9.1076	31.8	25.34	13.42	0	31.01	10.9292	28.39	20.59	10.36
			29.3	0	5.49	16.7545	29.81	12.65	18.5	0	25.18	23.4957	28.31	17.76	27.85	3.38	40.56	28.6761	37.35	26.78	35.94		29.3	0	0	0	28.37	17.7	7.6	0	23.58	9.3961	31.78	25.8	13.3	0	31.13	10.7799	28.71	21.05	10.4
			29.5	0	5.08	16.9965	29.97	13.06	19.26	0	25.36	23.748	28.71	18.09	28.34	3.26	40.75	28.6231	37.88	27.22	36.05		29.5	0	0	0	28.74	17.77	7.59	0	23.84	8.8729	32.28	25.76	13.64	0	31.6	10.7979	29.18	21.51	10.52
			29.8	0	5.75	17.2697	29.95	13.46	19.52	0	25.72	23.631	28.69	18.7	28.26	3.12	41.25	28.7999	38.01	27.57	36.07		29.8	0	0	0	28.91	18.29	7.43	0	24.37	8.8239	32.42	26.04	13.6	0	31.86	10.6413	29.33	21.79	10.59
			30	0	6.21	17.3892	30.12	13.8	19.54	0	25.62	23.8706	29.14	19.12	28.2	3.1	41.24	28.6462	37.88	27.89	36.25		30	0	0	0	28.86	18.34	7.21	0	24.26	8.5755	32.58	26.27	13.71	0	32.25	10.5606	29.53	21.99	10.68
			30.3	0	6.12	17.3702	30.31	13.99	19.59	0	25.71	23.7423	29.28	19.38	28.33	2.99	41.33	28.302	37.96	27.93	36.25		30.3	0	0	0	28.67	18.47	7.04	0	24.53	8.2701	32.66	26.49	13.84	0	32.66	10.9059	29.44	22.23	10.56
			30.5	0	6.26	17.0009	30.34	13.91	20.29	0	26.09	23.4493	29.69	19.47	28.51	2.94	41.49	27.7985	37.72	28.27	36.8		30.5	0	0	0	28.88	18.78	6.83	0	24.66	8.1659	33.05	26.38	13.85	0	32.81	10.6782	29.85	22.31	10.37
			30.8	0	6.04	16.9494	30.9	13.93	20.13	0	26.25	23.5198	30.17	19.5	28.37	2.94	41.54	27.866	38.06	28.23	36.85		30.8	0	0	0	28.88	19.02	7.03	0	25.12	8.107	33.51	26.32	14.29	0	33.11	10.9198	30.23	22.46	10.62
			31	0	6.21	16.736	30.95	13.74	20.07	0	26.64	23.456	30.28	19.78	28.14	3.23	42.12	27.6716	38.08	28.22	36.8		31	0	0	0	28.97	19.04	6.94	0	25.41	7.9042	33.88	26.06	14.59	0	33.27	11.2161	30.4	22.44	10.91
			31.3	0	6.17	16.8962	31.19	13.76	20.21	0	26.73	23.4565	30.52	19.87	27.94	3.48	42.44	27.971	38.31	28.27	36.94		31.3	0	0	0	29.21	19.57	6.52	0	25.66	7.9583	34.24	26.35	14.27	0	34.09	11.0805	30.82	22.64	10.98
			31.5	0	6.21	17.1801	31.43	13.83	19.88	0	26.8	23.5225	30.8	19.95	27.57	3.41	42.66	28.1519	38.43	28.63	36.9		31.5	0	0	0	29.35	19.63	5.99	0	26.19	7.8199	34.44	26.25	14.33	0	34.28	11.3547	30.8	22.47	10.77
			31.8	0	6.15	17.2881	31.48	13.62	19.72	0	26.97	23.5718	30.97	20.1	27.3	3.54	42.71	28.6327	38.91	28.72	37.01		31.8	0	0	0	29.53	19.65	5.85	0	26.24	8.2114	34.23	26.61	14.6	0	34.48	11.2298	30.96	22.55	10.94
			32	0	6.59	17.4036	31.61	13.45	19.52	0	27.14	23.6999	31.11	20.01	27.14	3.85	42.79	28.8561	39.13	28.64	37.27		32	0	0	0	29.73	19.81	6.26	0	26.62	8.1286	34.56	26.99	14.81	0	34.76	11.3638	31.14	22.98	11.51
			32.3	0	6.56	17.284	31.85	13.55	19.88	0	27.26	23.6645	31.46	20.26	26.92	4.14	42.87	28.6584	39.37	28.76	37.37		32.3	0	0	0	29.87	20.02	6.41	0	26.83	7.8646	34.69	27.35	15.14	0	34.84	11.3771	31.23	22.86	12.03
			32.5	0	6.4	17.4359	31.89	13.85	19.64	0	27.45	23.7502	31.48	20.15	26.56	4.24	42.91	28.6767	39.6	28.95	37.58		32.5	0	0	0	30.25	20.06	6.42	0	27.29	7.78	34.76	27.54	15.41	0	35.47	11.6593	31.55	22.99	12.23
			32.8	0	6.61	17.7166	31.73	13.69	19.7	0	27.61	23.8844	31.67	19.85	26.42	4.47	42.9	28.9364	39.7	28.83	37.9		32.8	0	0	0	30.52	19.57	6.66	0	27.53	8.1029	35.29	27.34	16.12	0	35.62	11.6968	32.04	22.58	12.7
			33	0	6.69	18.1647	31.69	14.19	19.64	0	27.59	23.9929	31.73	20.14	26.01	4.65	42.98	29.4634	39.97	29.38	37.84		33	0	0	0	30.81	19.55	6.65	0	28.17	8.1423	35.72	27.41	16.12	0	35.85	11.8853	32.34	22.42	12.49
			33.3	0	6.86	18.7219	31.65	14.41	19.71	0	27.53	24.0435	31.8	20.96	25.84	4.44	43.17	30.211	40.05	29.81	38.12		33.3	0	0	0	31.04	19.68	6.86	0	28.33	8.573	35.67	27.64	16.43	0	36.08	11.7345	32.45	22.4	12.85
			33.5	0	7.09	18.8718	31.48	14.51	19.75	0	27.83	24.1328	31.55	21.06	25.38	4.52	43.25	30.924	39.76	29.61	37.98		33.5	0	0	0	31.3	19.83	6.88	0	28.63	8.9085	35.99	28.03	16.66	0	36.67	11.6817	32.47	23.05	12.96
			33.8	0	7.34	18.4143	31.53	14.47	19.8	0	28.21	23.7704	31.55	21.08	25.18	4.39	43.47	30.842	40.06	29.95	37.81		33.8	0	0	0	31.17	19.99	6.6	0	28.52	8.8958	35.94	28.25	16.57	0	36.78	11.6555	32.38	23.19	12.65
			34	0	7.41	18.6827	31.38	14.18	19.74	0	28.31	23.7326	31.64	21.05	25.32	4.42	43.59	30.6624	40.11	30.16	38.01		34	0	0	0	31.22	19.91	6.68	0	28.83	8.558	36.24	28.13	16.75	0	37	11.4456	32.54	23.14	12.85
			34.3	0	7.11	18.4224	31.27	14.09	19.71	0	28.27	23.4347	31.52	20.88	25.35	4.3	43.58	30.1617	40.09	30.18	38.19		34.3	0	0	0	31	19.97	6.42	0	28.66	8.3742	36.25	28.11	16.57	0	37.28	11.5508	32.63	23.09	12.78
			34.5	0	7.21	18.3751	31.1	13.89	19.44	0	28.06	23.3383	31.67	20.7	24.91	4.71	43.77	30.2336	40.18	30.06	37.95		34.5	0	0	0	30.88	20.03	6.45	0	28.9	8.3683	36.36	28.36	16.3	0	37.43	11.9385	32.73	23.1	13.06
			34.8	0	7.2	18.2674	31.3	13.88	19.22	0	28.19	23.3221	31.74	20.75	24.71	4.6	44.08	30.5757	40.39	30.01	37.57		34.8	0	0	0	31.09	20.16	6.85	0	28.85	8.3173	36.39	28.38	16.09	0	37.32	12.0263	32.96	22.86	13.34
			35	0	7.75	18.5888	31.36	13.73	18.83	0	28.44	23.4281	31.65	20.75	24.67	4.59	44.41	30.9323	40.53	29.78	37.56		35	0	0	0	31.27	20.28	7.38	0	28.88	8.6452	36.53	28.36	16.37	0	37.25	11.8181	33.28	23.28	13.65
			35.3	0	8.05	18.5314	31.51	13.54	19.03	0	28.48	23.5378	31.63	20.74	24.63	4.48	44.62	31.1308	40.48	29.85	37.53		35.3	0	0	0	31.46	19.97	7.03	0	29.16	8.9141	36.54	28.14	16.41	0	37.21	12.1448	33.18	23.24	13.61
			35.5	0	7.66	18.4324	31.47	13.36	19.15	0	28.46	23.6304	31.81	20.63	24.77	4.28	44.56	31.086	40.72	30.02	37.49		35.5	0	0	0	31.41	19.99	7.33	0	29.3	8.8354	36.69	28.31	16.94	0	37.39	12.0955	33.22	23.45	13.73
			35.8	0	7.69	18.1667	31.48	13.12	18.72	0	28.59	23.6103	31.77	20.35	24.4	4	44.68	31.2326	40.96	29.87	37.24		35.8	0	0	0	31.36	19.94	7.29	0	29.77	9.0864	36.63	28.24	16.87	0	37.75	12.2073	33.15	23.27	14.07
			36	0	7.93	18.0695	31.33	12.99	18.6	0	28.86	23.6721	31.53	20.16	24.16	3.81	44.84	31.0851	40.88	30.27	37.21		36	0	0	0	31.53	20.12	7.46	0	29.97	8.9488	37.1	28.33	17.24	0	37.88	12.1229	33.3	23.21	14.76
			36.3	0	7.61	18.2006	31.17	12.95	18.78	0	28.72	23.5272	31.31	20.18	24.12	3.59	44.91	31.5598	40.95	30.36	36.88		36.3	0	0	0	31.59	20.3	7.77	0	30.36	9.1562	37	28.46	17.2	0	38.13	11.8809	33.43	23.14	14.79
			36.5	0	7.4	18.1872	31.24	13.18	18.59	0	28.8	23.373	31.56	20.55	24.1	3.43	44.99	31.2723	40.99	30.44	36.76		36.5	0	0	0	31.88	20.41	7.31	0	30.6	8.9212	37	28.58	16.79	0	37.95	11.7949	33.77	23.38	14.55
			36.8	0	7.87	18.1963	30.98	13.11	18.44	0	29.06	23.6018	31.46	20.61	23.99	3.49	45.35	31.3884	40.95	30.44	36.73		36.8	0	0	0	32.16	20.63	6.88	0	30.54	8.8415	37.28	28.95	16.29	0	37.78	11.8717	33.88	23.44	14.06
			37	0	8.24	18.2965	31.04	13.18	18.37	0	29.32	23.4989	31.51	20.79	23.66	3.79	45.38	31.8777	40.9	30.34	36.45		37	0	0	0	32.34	20.45	7.03	0	30.54	9.1982	37.34	28.87	16.4	0	37.79	12.1243	34	23.45	13.84
			37.3	0	8.39	18.0763	30.99	13.27	18.52	0	29.36	23.3156	31.36	20.81	23.31	3.94	45.64	32.2024	40.77	30.63	36.28		37.3	0	0	0	32.7	20.24	6.96	0	31.01	9.4952	37.45	28.77	16.51	0	38.13	11.8657	34.34	23.51	13.88
			37.5	0	8.42	17.8869	30.71	13.26	18.62	0	29.6	22.9738	31.1	20.93	23.27	3.82	45.53	32.3122	40.58	30.62	36.26		37.5	0	0	0	32.5	20.16	6.83	0	30.76	9.7569	37.16	28.88	16.27	0	38.33	12.0435	34.12	23.27	13.89
			37.8	0	8.42	18.1404	30.59	13.53	18.49	0	29.28	23.1063	30.91	20.91	23.02	3.84	45.37	32.5852	40.51	30.74	36.35		37.8	0	0	0	32.34	20.07	6.38	0	30.8	10.0275	37.36	29.1	15.78	0	38.4	12.1595	34.03	23.17	13.76
			38	0	7.9	17.9899	30.19	13.31	18.21	0	29.31	22.8665	30.79	21.2	22.71	3.76	45.45	31.9303	40.35	30.68	36.35		38	0	0	0	32.44	20.05	6.12	0	30.67	9.764	37.57	29.26	15.78	0	38.28	12.3877	34.41	23.24	13.94
			38.3	0	8.11	18.1478	29.93	13.25	18.15	0	29.21	22.8792	30.57	20.78	22.61	3.82	45.32	31.9457	40.3	30.29	36.21		38.3	0	0	0	32.43	20.04	6.47	0	30.53	9.8732	37.33	28.97	16.08	0	38.5	12.4835	34.39	23	14.29
			38.5	0	8.2	17.8533	29.52	12.94	17.93	0	29.52	22.7094	30.33	20.58	22.36	3.8	45.38	31.3899	39.92	30.07	36.09		38.5	0	0	0	32.29	19.96	6.58	0	30.65	9.4318	37.12	28.82	16.37	0	38.61	12.4128	34.18	22.99	14.49
			38.8	0	8.78	17.9668	29.47	13.22	18.01	0	29.49	22.7467	30.49	20.72	22.46	3.68	45.65	31.3694	40.05	30.08	35.95		38.8	0	0	0	32.3	19.76	6.71	0	30.86	9.1513	37.02	28.63	16.56	0	38.77	12.4639	34.18	22.99	14.44
			39	0	8.32	17.9632	29.43	13.23	17.97	0	29.42	23.0294	30.48	20.52	22.37	3.92	45.55	31.1736	40.15	30	35.76		39	0	0	0	32.47	19.67	6.91	0	30.94	8.8421	37.04	28.36	16.58	0	39.13	12.5867	34.11	22.99	14.57

## Sheet: Figure 3C
	Figure 3C
				A549-spike
			E/T ratios	tEGFR NK						sIL15 NK						mACE2-CAR_sIL15 NK
			1/2	32.93	29.78	29.7851	65.06	28.75	36.25	36.57	73.7	50.7766	67.6	59.59	46.97	47.52	81.74	63.6606	71.39	61.57	45.36
			1/4	2.55	17.2	20.7437	41.5	18.32	29.96	9.61	48.9	37.8815	40.13	33.74	36.9	26.75	54.51	42.4477	49.27	40.45	47.55
			1/8	0	8.32	17.9632	29.43	13.23	17.97	0	29.42	23.0294	30.48	20.52	22.37	3.92	45.55	31.1736	40.15	30	35.76
				A549
			E/T ratios	tEGFR NK						sIL15 NK						mACE2-CAR_sIL15 NK
			1/2	12.59	28.53	16.6922	61.98	45.34	33.81	29.74	81.61	32.5339	64.77	62.56	47.27	32.95	81.03	27.5867	65.11	64.94	36.61
			1/4	3.62	5.91	0	44.78	22.65	11.33	24.33	50.28	12.6174	45.31	32.78	36	25.94	54.29	17.5867	45.11	28.37	28.79
			1/8	0	0	0	32.47	19.67	6.91	0	30.94	8.8421	37.04	28.36	16.58	0	39.13	12.5867	34.11	22.99	14.57

## Sheet: Figure 3D
	Figure 3D
				CD56+CD107a+ %
				tEGFR NK							sIL15 NK							mACE2-CAR_sIL15 NK
			A549	7.7	13	5.6	1.71	2.24	6.45	5.01	8.62	10.5	5.18	2.26	6.02	15.5	7.6	8.74	11	4.86	1.93	4.27	12.3	7.69
			A549-spike	11.8	17.6	9.6	3.75	4.23	13.2	11.8	10.8	14.6	9.43	3.59	9.07	25.6	16.7	15.4	28	17.4	10.3	16.1	37.7	25.6
				CD56+TNF-α+ %
				tEGFR NK							sIL15 NK							mACE2-CAR_sIL15 NK
			A549	3.69	14.4	5.65	2.27	1.42	5.1	6.66	3.78	9.58	3.14	1.99	3.54	21.6	18.2	5.51	10.4	4.42	1.23	4.04	15.5	15
			A549-spike	6.36	10.3	5.16	1.26	2.1	4.87	5.84	6.2	10.4	5.11	1.27	4.74	19.1	17.5	8.21	18.8	7.81	3.9	8.03	44.4	30.3
				CD56+IFN-γ+ %
				tEGFR NK							sIL15 NK							mACE2-CAR_sIL15 NK
			A549	3.69	14.4	5.65	2.27	1.42	5.1	6.66	3.78	9.58	3.14	1.99	3.54	21.6	18.2	5.51	10.4	4.42	1.23	4.04	15.5	15
			A549-spike	6.36	10.3	5.16	1.26	2.1	4.87	5.84	6.2	10.4	5.11	1.27	4.74	19.1	17.5	8.21	18.8	7.81	3.9	8.03	44.4	30.3

## Sheet: Figure 3E
	Figure 3E
				IL-15 pg/ml/106 cells
				tEGFR NK				mACE2-CAR_sIL15 NK
			No A549-spike	0	0	0	0	66.5456	31.6437	36.3	94.3
			A549-spike	0.779297	0.649902	0	0	108.264	54.9	135.4	123.9

## Sheet: Figure 4A
	Figure 4A
			CAR expression %
			Before Freezing	Post-thaw
			46.3	41.1
			30.5	31.3
			63.6	68.3

## Sheet: Figure 4B
	Figure 4B
				Cell viability %
			Hours	sIL15 NK			mACE2-CAR_sIL15 NK
			0	96.4	92.4	95.2	93.6	92.4	94.4
			1	96.4	88.6	95.4	93.6	89.4	95.6
			2	96.2	90.2	90.6	96.2	90.8	91.93
			3	96.2	90.67	86.89	96	86.02	85.63
			4	96.8	90.77	85.22	98.89	87.98	83.1
			5	97.8	91.35	84.54	98.2	90.81	86.96
			6	98	91.48	89.13	97	87.87	91.15

[truncated: 17 more sheets: Figure 4C, Figure 4F, Figure 4H, Figure 5B, Figure 5C, Figure S1C, Figure S1D, Figure S2B, Figure S3A, Figure S3B, Figure S3C, Figure S3D, Figure S3E, Figure S5A, Figure S5B, Figure S5C, Figure S5D]
